# Supplementary material for: Bioactive Lipids in Dunaliella salina: Implications for Functional Foods and Health
Source: Foods. 2024 Oct 19;13(20):3321. doi: 10.3390/foods13203321 (PMC11507028; doi:10.3390/foods13203321)
Supplement: Supplementary file 1 [file foods-13-03321-s001.zip]

Archive with 2 entries (2 files):
- foods-3238506-supplementary_final.pdf
- Supl_Tab_S3-S7_Bioactive Lipids in D. salina_foods-3238506_final.xlsx
