# Supplementary material for: Bioactive Lipids in Dunaliella salina: Implications for Functional Foods and Health
Source: Foods. 2024 Oct 19;13(20):3321. doi: 10.3390/foods13203321 (PMC11507028; doi:10.3390/foods13203321)
Supplement: Supplementary file 1 [file foods-13-03321-s001.zip › Supl_Tab_S3-S7_Bioactive Lipids in D. salina_foods-3238506_final.xlsx]

## Sheet: Table S3
Supplementary Table S3. Lipid molecular species identified in lipid extracts of Dunaliella salina by C18-HPLC-ESI-MS and MS/MS. PC - phosphatidylcholine; LPC: lyso phosphatidylcholine; PG: phosphatidylglycerol; PI: phosphatidylinositol; MGDG: monogalactosyl diacylglycerol; MGMG: monogalatosyl monoacylglycerol; DGDG: digalactosyl diacylglycerol; DGMG: digalactosyl monoacylglycerol; SQDG: sulfoquin…
Phospholipids									Legend:		manually adjusted integration
Class (C:N)	Formula	Fatty acyl composition	Theorical m/z	Observed m/z	Error (ppm)	Integration	RT				autumatically integrated
[M+H]+
PC O-31:0	C39H81NO7P	-	706.575	706.573	-2.64232		13.05-15.95
PC 31:1	C39H77NO8P	-	718.539	718.539	0.303394		12.05-12.55
PC 32:4_1	C40H73NO8P	-	726.507	726.505	-3.00341		8.5-8.9
PC 32:4_2	C40H73NO8P	-	726.507	726.505	-3.41635		8.9-9.7
PC 32:4_3	C40H73NO8P	-	726.507	726.506	-2.31519		9.7-10.5
PC O-34:3_1 / P-34:2_1	C42H81NO7P	-	742.575	742.573	-2.91822		11.4-13.35
PC O-34:3_2 /P-34:2_2	C42H81NO7P	-	742.575	742.573	-3.32222		15.55-16
PC 33:2_1	C41H79NO8P	-	744.554	744.552	-2.99642		10.7-11.9
PC 33:2_2	C41H79NO8P	-	744.554	744.552	-3.53366		11.95-12.55
PC O-34:2_1	C42H83NO7P	-	744.591	744.588	-3.38038		12.5-14.3
PC O-34:2_2	C42H83NO7P	-	744.591	744.59	-1.09725		15-16.15
PC 34:3	C42H79NO8P	16:0_18:3	756.554	756.551	-4.2297		10.6-15
PC 34:2	C42H81NO8P	16:0_18:2; 16:1_18:1	758.57	758.567	-4.45839		9.2-10.35
PC 34:1	C42H83NO8P	16:0_18:1	760.586	760.582	-4.11788		12.75-13.9
PC O-36:4	C44H83NO7P	-	768.591	768.591	0		11.3-14
PC O-36:1_1	C44H89NO7P	-	774.638	774.636	-1.50651		13-13.3
PC O-36:1_2	C44H89NO7P	-	774.638	774.637	-0.344677		13.3-13.9
PC 36:6_1	C44H77NO8P	-	778.539	778.537	-2.67424		8.25-8.65
PC 36:6_2	C44H77NO8P	-	778.539	778.536	-3.57336		8.66-10.2
PC 36:6_3	C44H77NO8P	-	778.539	778.535	-4.47248		10.35-11.5
PC 36:5_1	C44H79NO8P	-	780.554	780.552	-3.37068		8.95-9.5
PC 36:5_2	C44H79NO8P	-	780.554	780.551	-4.65182		9.85-11.3
PC 36:4_1	C44H81NO8P	-	782.57	782.568	-2.53268		10.5-10.7
PC 36:4_2	C44H81NO8P	-	782.57	782.567	-3.81052		10.7-11.35
PC 36:4_3	C44H81NO8P	-	782.57	782.569	-1.76598		11.35-13.9
PC 36:3_1	C44H83NO8P	-	784.586	784.583	-2.71736		11.45-13
PC 36:3_2	C44H83NO8P	-	784.586	784.582	-4.50174		13.1-15
PC 36:2	C44H85NO8P	18:1/18:1	786.601	786.599	-2.90109		12.6-18
PC 37:2_1	C45H87NO8P	-	800.617	800.614	-3.41237		13.2-14.65
PC 37:2_2	C45H87NO8P	-	800.617	800.613	-4.91121		14.65-15.95
PC 36:4;O2	C44H81NO8PO2	-	814.56	814.557	-3.32941		4.9-7.1
PC 38:2_1	C46H89NO8P	-	814.633	814.635	2.47719		13.05-13.75
PC 38:2_2	C46H89NO8P	-	814.633	814.63	-3.41504		14.85-15.95
[M+H]+
LPC 16:1	C24H49NO7P	-	494.325	494.324	-0.944723		2.2-3.5
LPC 16:0	C24H51NO7P	-	496.34	496.34	-0.838135		2.7-6.9
LPC 18:3	C26H49NO7P	-	518.325	518.324	-1.3505		1.8-3.3
LPC 18:2	C26H51NO7P	-	520.34	520.34	-1.53746		2.5-3.8
[M-H]-
PG 32:1_1	C38H72O10P	16:0_16:1; 14:0_18:1	719.486	719.487	0.833928		8.9-9.9
PG 32:1_2	C38H72O10P	-	719.486	719.486	0.277976		9.9-10.5
PG 32:0	C38H74O10P	16:0/16:0	721.502	721.502	-0.1386		9.9-11
PG 33:1	C39H74O10P	16:0_17:1	733.502	733.503	0.8698
PG 34:4	C40H70O10P	16:1_18:3	741.471	741.471	0.94407
PG 34:3_1	C40H72O10P	16:0_18:3	743.486	743.486	-0.134501		8.7-9.1
PG 34:3_2	C40H72O10P	16:1_18:2	743.486	743.487	0.672507		9.1-9.7
PG 34:2_1	C40H74O10P	16:1_18:1	745.502	745.503	0.804827		9.35-9.8
PG 34:2_2	C40H74O10P	16:0_18:2	745.502	745.503	1.0731		9.8-10.8
PG 34:1	C40H76O10P	16:0_18:1	747.518	747.519	1.33776		10.35-11.9
PG 34:4;O_1	C40H70O10PO	16:1_18:3;O	757.466	757.466	0.425102		4.9-5.7
PG 34:4;O_2	C40H70O10PO	-	757.466	757.465	-0.763071		5.7-6.6
PG 34:4;O_3	C40H70O10PO	-	757.466	757.465	-1.15913		6.6-7.4
PG 35:2	C41H76O10P	16:1_19:1; 17:1_18:1	759.518	759.518	0.904521
PG 35:1	C41H78O10P	16:0_19:1	761.533	761.533	0.0485862		10.7-11.7
PG 34:4;O2_1	C40H70O12P	16:1_18:3;O2	773.46	773.461	0.784785		3.6-5.95
PG 34:4;O2_2	C40H70O12P	-	773.46	773.46	-0.637395		6.6-7
PG 36:2	C42H78O10P	18:1/18:1	773.533	773.534	0.904938
PG 34:3;O2	C40H72O12P	16:1_18:2;O2	775.476	775.476	0.202456		5.6-6.1
PG 37:2	C43H80O10P	18:1_19:1	787.549	787.549	0.618374
[M-H]-
PI 34:3	C43H76O13P	16:0_18:3	831.502	831.503	0.84185		8.2-8.8
PI 34:2	C43H78O13P	16:0_18:2	833.518	833.519	0.959787		9-9.6
PI 34:1	C43H80O13P	16:0_18:1	835.534	835.535	1.07716		9.85-10.6
Glycolipids
Class (C:N)	Formula	Fatty acyl composition	Theorical m/z	Observed m/z	Error (ppm)		RT
[M+NH4]+
MGDG 34:7	C43H72NO10	16:4_18:3	762.516	762.514	-1.99865
MGDG 34:6_1	C43H74NO10	16:3_18:3	764.531	764.529	-2.44987		7.8-8.1
MGDG 34:6_2	C43H74NO10	16:4_18:2	764.531	764.529	-2.58067		8.15-8.8
MGDG 34:5_1	C43H76NO10	16:2_18:3	766.547	766.545	-2.24905		8.4-9.05
MGDG 34:5_2	C43H76NO10	16:4_18:1	766.547	766.545	-2.50996		9.05-9.6
MGDG 34:5_3	C43H76NO10	-	766.547	766.549	2.57779		9.7-10.4
MGDG 34:4_1	C43H78NO10	16:2_18:2; 16:1_18:3	768.562	768.56	-2.21192		9.5-9.9
MGDG 34:4_2	C43H78NO10	-	768.562	768.559	-3.77328		10-10.3
MGDG 34:3_1	C43H80NO10	-	770.578	770.575	-3.66478		9.4-9.7
MGDG 34:3_2	C43H80NO10	16:1_18:2; 16:2_18:1	770.578	770.576	-3.53501		10.45-10.85
MGDG 34:2	C43H82NO10	16:1_18:1; 16:0_18:2	772.593	772.592	-1.55321		11.2-11.8
MGDG 34:1_1	C43H84NO10	-	774.609	774.607	-2.06556		11.3-11.6
MGDG 34:1_2	C43H84NO10	16:0_18:1	774.609	774.608	-1.67827		12.6-13
[M+NH4]+
MGMG 16:0	C25H52NO9	16:0	510.364	510.363	-3.33095		3.5-3.85
MGMG 18:3	C27H50NO9	18:3	532.349	532.347	-2.92853		2.2-2.9
[M+NH4]+
DGDG 30:0	C45H88O15N	14:0_16:0	882.615	882.612	-4.07879		9.6-10.2
DGDG 32:3	C47H86O15N	14:0_18:3	904.6	904.597	-2.65311
DGDG 32:2	C47H88O15N	14:0_18:2	906.615	906.613	-3.08841		8.95-9.5
DGDG 32:1	C47H90O15N	14:0_18:1	908.631	908.628	-3.52178
DGDG 32:0	C47H92O15N	16:0/16:0	910.647	910.643	-3.84342
DGDG 34:7	C49H82O15N	16:4_18:3	924.568	924.566	-3.02844		6.3-7.1
DGDG 34:6	C49H84O15N	16:3_18:3	926.584	926.581	-3.12978
DGDG 34:5	C49H86O15N	16:2_18:3	928.6	928.597	-3.23067		7.5-8.35
DGDG 34:4_1	C49H88O15N	-	930.615	930.612	-3.43858		5.5-7.5
DGDG 34:4_2	C49H88O15N	16:1_18:3	930.615	930.613	-2.79385		7.8-10.3
DGDG 34:3	C49H90O15N	16:1_18:2; 16:2_18:1	932.631	932.628	-2.78781
DGDG 34:2	C49H92O15N	16:1_18:1; 16:0_18:2	934.647	934.643	-4.27969		9.8-12.1
DGDG 34:1	C49H94O15N	16:0_18:1	936.662	936.659	-3.0961
DGDG 34:0	C49H96O15N	16:0_18:0	938.678	938.676	-2.23719		11.9-15
DGDG 34:4;O	C49H88O15NO	16:0_18:4;O	946.61	946.607	-3.07835		4.5-8
DGDG 34:3;O_1	C49H90O15NO	-	948.626	948.622	-3.6516		5.7-6.6
DGDG 34:3;O_2	C49H90O15NO	16:0_18:3;O	948.626	948.624	-2.49203		6.65-9.15
DGDG 34:2;O_1	C49H92O15NO	-	950.642	950.638	-3.69645		6.5-7.25
DGDG 34:2;O_2	C49H92O15NO	16:0_18:2;O	950.642	950.64	-1.27703		7.4-10.5
DGDG 34:1;O_1	C49H94O15NO	-	952.657	952.656	-1.01086		7-7.8
DGDG 34:1;O_2	C49H94O15NO	16:0_18:1;O	952.657	952.654	-3.42516		7.9-10.25
DGDG 36:6	C51H88O15N	18:3/18:3; 18:2_18:4	954.615	954.612	-3.03787
DGDG 36:5	C51H90O15N	18:2_18:3	956.631	956.628	-2.71787		8.6-9.1
DGDG 36:4	C51H92O15N	18:1_18:3; 18:2/18:2	958.647	958.644	-2.81647		9.5-10.3
DGDG 34:5;O2	C49H86O15NO2	16:0_18:5;2O; 16:2_18:3;2O(não aparece)	960.59	960.586	-3.72584		3.05-5.55
DGDG 36:3_1	C51H94O15N	-	960.662	960.658	-4.47608		8.8-10.3
DGDG 36:3_2	C51H94O15N	18:1_18:2	960.662	960.663	0.20819		10.4-12
DGDG 34:4;O2_1	C49H88O15NO2	-	962.605	962.601	-4.39329		3.6-4.3
DGDG 34:4;O2_2	C49H88O15NO2	-	962.605	962.601	-4.18552		4.7-6.6
DGDG 36:2_1	C51H96O15N	-	962.678	962.676	-2.28529		9.5-11.25
DGDG36:2_2	C51H96O15N	18:1/18:1	962.678	962.676	-2.38917		11.35-12.55
DGDG 34:3;O2	C49H90O15NO2	16:0_18:3;O2	964.621	964.618	-3.2956
DGDG 34:4;O3	C49H88O15NO3	16:0_18:4;O3	978.6	978.596	-4.13243		2.6-5.4
[M+NH4]+
DGMG 16:0	C31H62NO14	16:0	672.417	672.417	0.148717
DGMG 18:3	C33H60NO14	18:3	694.401	694.4	-1.27304
[M-H]-
SQDG 30:0_1	C39H73O12S	-	765.482	765.479	-4.4116		7.55-7.9
SQDG 30:0_2	C39H73O12S	-	765.482	765.479	-4.15032		7.85-8.2
SQDG 30:0_3	C39H73O12S	-	765.482	765.483	0.552593		8.4-8.9
SQDG 32:0	C41H77O12S	-	793.514	793.513	-0.34782
SQDG 34:3	C43H75O12S	-	815.498	815.498	0.21214
SQDG 34:2	C43H77O12S	-	817.514	817.514	0.640968		8.8-9.3
SQDG 34:1	C43H79O12S	-	819.529	819.529	0.0890755
SQDG 34:0	C43H81O12S	-	821.545	821.546	1.61038		10.8-11.2
SQDG 34:4;O	C43H73O12SO	-	829.477	829.477	0.371318		4.2-7.2
SQDG 34:3;O_1	C43H75O12SO	-	831.493	831.494	1.03188		4.6-5.6
SQDG 34:3;O_2	C43H75O12SO	-	831.493	831.494	0.791348		5.6-7.9
SQDG 35:1	C44H81O12S	-	833.545	833.546	1.22729		10.2-10.8
SQDG 36:2	C45H81O12S	-	845.545	845.544	-0.564133		9.75-10.3
SQDG 36:1	C45H83O12S	-	847.561	847.561	0.794044		10.8-11.25
SQDG 34:3;O3	C43H75O12SO3	-	863.483	863.484	1.19053		2.2-5
SQDG 34:3;O4	C43H75O12SO4	-	879.478	879.478	0.810709		1.95-4.6
[M-H]-
SQMG 16:0	C25H47O11S	-	555.284	555.285	1.95936		2-2.8
Betaine lipids
Class (C:N)	Formula	Fatty acyl composition	Theorical m/z	Observed m/z	Error (ppm)		RT
[M+H]+
DGTS 32:1	C42H80O7N	14:0_18:1; 16:0_16:1	710.593	710.591	-3.096
DGTS 32:0	C42H82O7N	16:0/16:0	712.609	712.607	-2.24527		11.82-13.7
DGTS 33:3_1	C43H78O7N	15:0_18:3; 16:0_17:3	720.578	720.575	-3.60822		9.15-10.35
DGTS 33:3_2	C43H78O7N	-	720.578	720.575	-4.02455		10.45-10.9
DGTS 33:2	C43H80O7N	15:0_18:2; 16:0_17:2; 16:1_17:1	722.593	722.592	-2.32357		10.15-11.3
DGTS 34:6_1	C44H74O7N	16:4_18:2	728.547	728.545	-2.33341		7.4-8.8
DGTS 34:6_2	C44H74O7N	-	728.547	728.543	-4.39231		9-10
DGTS 34:5_1	C44H76O7N	16:2_18:3; 16:3_18:2; 16:4_18:1	730.562	730.56	-2.60074		8.05-9.9
DGTS 34:5_2	C44H76O7N	-	730.562	730.559	-3.83266		9.95-11.6
DGTS 34:4_1	C44H78O7N	16:1_18:3; 16:2_18:2; 16:0_18:4	732.578	732.575	-3.82212		9.1-10.6
DGTS 34:4_2	C44H78O7N	-	732.578	732.574	-5.18716		10.6-11.4
DGTS 34:3	C44H80O7N	16:1_18:2; 16:0_18:3; 16:2_18:1	734.593	734.591	-3.13098
DGTS 34:2	C44H82O7N	16:0_18:2	736.609	736.607	-2.8509		11-13
DGTS 34:1	C44H84O7N	16:0_18:1	738.625	738.622	-3.79083		12.3-13
DGTS 34:4;O	C44H78O7NO	16:0_18:4;O	748.573	748.57	-3.53205		4.1-8.9
DGTS 35:3_1	C45H82O7N	-	748.609	748.606	-3.51051		8.85-9.25
DGTS 35:3_2	C45H82O7N	17:0_18:3	748.609	748.607	-3.10977		10.1-12.3
DGTS 36:6_1	C46H78O7N	18:3/18:3	756.578	756.575	-3.17218		8.4-9.7
DGTS 36:6_2	C46H78O7N	-	756.578	756.574	-4.75827		10.05-10.9
DGTS 36:5_1	C46H80O7N	18:2_18:3	758.593	758.591	-3.55922		9.2-10.35
DGTS 36:5_2	C46H80O7N	-	758.593	758.59	-4.6138		10.9-11.7
DGTS 36:4_1	C46H82O7N	18:2/18:2; 18:1_18:3	760.609	760.606	-3.81273		10.2-10.4
DGTS 36:4_2	C46H82O7N	18:1_18:3	760.609	760.606	-4.20715		10.4-11.3
DGTS 34:5;O2	C44H76O7NO2	-	762.552	762.55	-2.24116		2.7-7.4
DGTS 36:3_1	C46H84O7N	-	762.625	762.622	-3.14703		11.15-11.4
DGTS 36:3_2	C46H84O7N	18:1_18:2	762.625	762.622	-4.19603		11.4-12.4
DGTS 34:4;O2	C44H78O7NO2	16:0_18:4;O2	764.568	764.565	-3.0854		3.6-8.2
DGTS 36:2	C46H86O7N	18:1/18:1	764.64	764.638	-2.74639		12.2-13.85
DGTS 34:3;O2	C44H80O7NO2	16:0_18:3;O2	766.583	766.581	-2.88162		4-10.5
DGTS 36:1	C46H88O7N	18:0_18:1	766.656	766.654	-3.39135		13.6-14.75
DGTS 36:6;O_1	C46H78O7NO	18:2;O_18:4; 18:3_18:3;O	772.573	772.571	-2.51627		4.4-7
DGTS 36:6;O_2	C46H78O7NO	-	772.573	772.569	-4.19896		7.1-9
DGTS 36:5;O_1	C46H80O7NO	18:2;O_18:3	774.588	774.587	-1.92877		5.5-7
DGTS 36:5;O_2	C46H80O7NO	-	774.588	774.585	-4.25258		7-10.4
DGTS 37:4	C47H84O7N	18:3_19:1	774.625	774.622	-3.20026		10.55-11.35
DGTS 36:4;O_1	C46H82O7NO	18:1;O_18:3; 18:2_18:2;O	776.604	776.601	-3.78958		6.3-7.5
DGTS 36:4;O_2	C46H82O7NO	18:1_18:3;O	776.604	776.601	-3.91834		7.5-8.9
DGTS 37:3_1	C47H86O7N	18:2_19:1	776.64	776.637	-3.90013		11.7-12.7
DGTS 37:3_2	C47H86O7N	-	776.64	776.644	4.34049		13-16.15
DGTS 36:3;O_1	C46H84O7NO	18:0;O_18:3; 18:1_18:2;O	778.62	778.616	-4.61586		7.55-10.3
DGTS 36:3;O_2	C46H84O7NO	16:0_20:3;O	778.62	778.617	-3.45997		10.3-12
DGTS 37:2	C47H88O7N	18:1_19:1	778.656	778.653	-3.6974		13-14.2
[M+H]+
MGTS 16:1	C26H50O6N	16:1	472.364	472.362	-2.99346		2.3-4.15
MGTS 16:0	C26H52O6N	16:0	474.38	474.379	-1.89722
MGTS 18:3	C28H50O6N	18:3	496.364	496.363	-1.84139		1.2-3.25
MGTS 18:2	C28H52O6N	18:2	498.379	498.378	-2.53622		2.6-3.5
MGTS 18:1	C28H54O6N	18:1	500.395	500.394	-2.82577		3.3-4.55
MGTS 18:3;O2	C28H50O6NO2	18:3;O2	528.354	528.355	1.62013		1-3.5
MGTS 18:2;O2	C28H52O6NO2	18:2;O2	530.369	530.37	1.5197		1-4.4
MGTS 18:3;O3	C28H50O6NO3	18:3;O3	544.349	544.349	0.993849		0.95-2.4
MGTS 18:2;O3	C28H52O6NO3	18:2;O3	546.364	546.365	1.44775		1-1.7
Sphingolipids
Class (C:N)	Formula	Fatty acyl composition	Theorical m/z	Observed m/z	Error (ppm)		RT
[M+H]+
Cer 34:2;O_1	C34H66NO2	-	520.509	520.508	-2.6013		8.6-8.85
Cer 34:2;O_2	C34H66NO2	18:2;O/16:0; 17:1;O/17:1	520.509	520.509	-1.44858		11.9-12.45
Cer 33:0;O2_1	C33H68NO3	-	526.52	526.518	-2.88498		9.85-10.2
Cer 33:0;O2_2	C33H68NO3	17:0;O2/16:0	526.52	526.519	-1.93535		12.8-13.3
Cer 34:3;O2_1	C34H64NO3	-	534.489	534.488	-1.7194		9.9-11.3
Cer 34:3;O2_2	C34H64NO3	19:1;O2/15:2; 19:2;O2/15:1	534.489	534.488	-1.34521		11.7-12.95
Cer 34:1;O2_1	C34H68NO3	18:1;O2/16:0	538.52	538.519	-1.14945		11.9-12.7
Cer 34:1;O2_2	C34H68NO3	-	538.52	538.519	-1.70653		13.55-15
Cer 34:0;O2_1	C34H70NO3	18:0;O2/16:0	540.536	540.534	-2.53267		12.5-13
Cer 34:0;O2_2	C34H70NO3	-	540.536	540.535	-1.23766		13.4-14.2
Cer 34:0;O2_3	C34H70NO3	-	540.536	540.534	-2.34767		14.2-14.6
Cer 34:0;O2_4	C34H70NO3	-	540.536	540.534	-3.64268		14.6-15.4
Cer 35:0;O2_1	C35H72NO3	19:0;O2/16:0; 17:0;O2/18:0	554.551	554.551	-1.11622		11.4-12.25
Cer 35:0;O2_2	C35H72NO3	18:0;O2/17:0	554.551	554.551	-0.935892		13.45-14
Cer 35:0;O2_3	C35H72NO3	-	554.551	554.55	-2.01785		14-15
Cer 37:1;O2	C37H74NO3	18:1;O2/19:0; 17:0;O2/20:1	580.567	580.565	-2.53029		13.25-15
Cer 37:1;O3_1	C37H74NO4	-	596.562	596.562	-0.476061		10.55-12.6
Cer 37:1;O3_2	C37H74NO4	18:0;O3/19:1	596.562	596.562	-0.476061		12.95-14.05
Cer 37:1;O3_3	C37H74NO4	-	596.562	596.561	-2.15233		14-16.45
Cer 48:0;O3	C48H98NO4	22:0;O3/26:0	752.75	752.746	-4.22983
PI-Cer 34:1;O2	C40H77NO11P	20:1;O2/14:0	778.523	778.524	0.864457		8.4-9
Neutral lipids
Class (C:N)	Formula	Fatty acyl composition	Theorical m/z	Observed m/z	Error (ppm)		RT
[M+NH4]+
TG 40:0	C43H86O6N	8:0_16:0_16:0; 10:0_14:0_16:0	712.646	712.643	-3.38738
TG 44:0	C47H94O6N	13:0_15:0_16:0; 12:0_16:0_16:0; 13:0_14:0_17:0	768.708	768.705	-3.66069		17.5-18.15
TG 45:1_1	C48H94O6N	-	780.708	780.705	-3.98869		15.2-16.75
TG 45:1_2	C48H94O6N	-	780.708	780.706	-3.22015		16.8-17.4
TG 45:1_3	C48H94O6N	13:1_16:0_16:0; 14:0_15:0_16:1; 14:0_15:1_16:0; 13:1_14:0_18:0	780.708	780.705	-3.73251		17.4-18.1
TG 45:0_1	C48H96O6N	-	782.724	782.721	-3.53126		17.3-17.6
TG 45:0_2	C48H96O6N	13:0_16:0_16:0; 14:0_15:0_16:0; 14:0_14:0_17:0	782.724	782.721	-4.04229		17.75-18.8
TG 46:4_1	C49H90O6N	-	788.677	788.676	-1.2857		13.5-16.1
TG 46:4_2	C49H90O6N	14:0_16:0_16:4	788.677	788.675	-2.30005		16.35-17.3
TG 46:1	C49H96O6N	12:0_16:0_18:1; 14:0_16:0_16:1; 14:1_16:0_16:0	794.724	794.721	-3.85543		17.8-18.4
TG 46:0	C49H98O6N	14:0_16:0_16:0	796.739	796.736	-4.78701
TG 47:2_1	C50H96O6N	-	806.724	806.721	-3.67412		15.1-17.3
TG 47:2_2	C50H96O6N	13:0_16:0_18:2; 13:0_16:1_18:1; 14:0_15:0_18:2; 14:0_15:1_18:1; 14:0_16:1_17:1; 15:0_15:1_17:1; 15:0_16:1_16:1	806.724	806.721	-4.04599		17.5-18.1
TG 47:1_1	C50H98O6N		808.739	808.737	-2.61394		15.5-17.65
TG 47:1_2	C50H98O6N	15:0_16:0_16:1;	808.739	808.736	-4.22138		17.9-18.5
TG 47:0_1	C50H100O6N	-	810.755	810.752	-3.90253		17.5-18.1
TG 47:0_2	C50H100O6N	14:0_15:0_18:0; 14:0_16:0_17:0; 15:0_15:0_17:0; 15:0_16:0_16:0	810.755	810.752	-4.14922		18.25-19
TG 48:5	C51H92O6N	14:0_16:2_18:3; 14:0_16:3_18:2	814.692	814.69	-2.77896		16.6-17.35
TG 48:4	C51H94O6N	12:0_18:1_18:3; 12:0_18:2_18:2; 14:0_16:1_18:3; 14:0_16:2_18:2; 16:1_16:1_16:2	816.708	816.705	-3.69042		17-18
TG 48:3	C51H96O6N	14:0_16:0_18:3; 14:0_16:1_18:2; 14:0_16:2_18:1; 14:1_16:0_18:2; 14:1_16:1_18:1; 14:2_16:0_18:1; 16:0_16:0_16:3; 16:0_16:1_16:2; 16:1_16:1_16:1	818.724	818.721	-3.98669
TG 48:2	C51H98O6N	14:0_16:0_18:2; 14:0_16:1_18:1; 14:1_16:0_18:1; 14:1_16:1_18:0; 14:2_16:0_18:0; 16:0_16:0_16:2; 16:0_16:1_16:1	820.739	820.736	-4.15966
TG 48:0	C51H102O6N	14:0_17:0_17:0; 15:0_16:0_17:0; 15:0_15:0_18:0; 14:0_16:0_18:0; 16:0_16:0_16:0	824.771	824.768	-3.04812		18.7-19.3
TG 49:3	C52H98O6N	15:0_16:0_18:3; 15:1_16:0_18:2; 15:1_16:1_18:1; 15:1_17:1_17:1	832.739	832.736	-4.58006		15.75-18.3
TG 49:2_1	C52H100O6N	-	834.755	834.753	-3.07156		17.2-17.8
TG 49:2_2	C52H100O6N	13:0_18:1_18:2; 14:0_17:0_18:2; 14:0_17:1_18:1; 15:0_16:0_18:2; 15:0_16:1_18:1; 15:1_16:0_18:1; 16:0_16:1_17:1; 16:1_16:1_17:0	834.755	834.752	-4.02992		18-19
TG 49:1	C52H102O6N	14:0_16:0_19:1; 14:0_17:0_18:1; 14:0_17:1_18:0; 15:0_16:0_18:1; 15:0_16:1_18:0; 15:0_17:0_17:1; 16:0_16:0_17:1; 16:0_16:1_17:0	836.771	836.767	-4.19948
TG 49:0_1	C52H104O6N	-	838.786	838.783	-4.48744		18.1-18.5
TG 49:0_2	C52H104O6N	14:0_16:0_19:0; 14:0_17:0_18:0; 15:0_16:0_18:0; 15:0_17:0_17:0; 16:0_16:0_17:0	838.786	838.783	-4.36822		18.7-19.6
TG 50:6	C53H94O6N	16:0_16:4_18:2	840.708	840.705	-3.46613		16.6-17.25
TG 50:5	C53H96O6N	14:0_18:2_18:3; 16:1_16:1_18:3; 16:1_16:2_18:2	842.724	842.721	-3.75449		17.1-18
TG 50:4	C53H98O6N	14:2_18:1_18:1; 16:0_16:1_18:3; 16:0_16:2_18:2; 16:0_16:3_18:1	844.739	844.736	-3.9231
TG 50:3	C53H100O6N	16:0_16:0_18:3	846.755	846.752	-3.50042
TG 50:2	C53H102O6N	16:0_16:0_18:2	848.771	848.767	-4.02229
TG 50:1	C53H104O6N	16:0_16:0_18:1	850.786	850.784	-3.01368
TG 50:0	C53H106O6N	16:0_16:0_18:0	852.802	852.798	-4.8241		19-19.5
TG 51:3_1	C54H102O6N	-	860.771	860.777	6.95423		16.3-17.85
TG 51:3_2	C54H102O6N	16:0_17:0_18:3; 16:0_17:1_18:2; 16:1_17:1_18:1; 16:1_16:1_19:1	860.771	860.777	6.95423		18.1-18.9
TG 51:1	C54H106O6N	15:0_17:0_19:1; 16:0_17:0_18:1	864.802	864.798	-4.64152
TG 51:0_1	C54H108O6N	-	866.818	866.813	-5.03451		18.6- 19.15
TG 51:0_2	C54H108O6N	15:0_16:0_20:0; 15:0_17:0_19:0; 15:0_18:0_18:0; 16:0_16:0_19:0; 17:0_17:0_17:0	866.818	866.814	-3.99623		19.2-20
TG 52:6	C55H98O6N	16:1_18:2_18:3; 16:2_18:1_18:3	868.739	868.736	-3.5845		16.8-17.8
TG 52:5	C55H100O6N	16:1_18:1_18:3; 16:2_18:1_18:2	870.755	870.751	-4.093		17.5-18.2
TG 52:4	C55H102O6N	16:1_18:1_18:2; 16:2_18:1_18:1	872.771	872.767	-4.36999
TG 52:3	C55H104O6N	16:0_18:0_18:3; 16:0_18:1_18:2; 16:1_18:0_18:2; 16:1_18:1_18:1	874.786	874.783	-4.41708		18.2-19
TG 52:2	C55H106O6N	16:0_18:1_18:1; 14:2_16:0_22:0; 16:0_17:1_19:1; 16:0_18:0_18:2; 16:1_18:0_18:1	876.802	876.798	-4.578		18.6-19
TG 52:0	C55H110O6N	14:0_16:0_22:0; 14:0_18:0_20:0; 16:0_16:0_20:0; 16:0_18:0_18:0	880.833	880.83	-4.21646		19.4-19.9
TG 53:4	C56H104O6N	16:0_18:3_19:1; 17:0_18:1_18:3; 17:0_18:2_18:2; 17:1_18:0_18:3; 17:2_18:0_18:2	886.786	886.783	-3.90624		17-18.5
TG 53:3	C56H106O6N	16:1_17:1_20:1; 16:0_18:1_19:2; 16:0_18:2_19:1; 16:1_18:0_19:2; 16:1_18:1_19:1; 17:0_18:1_18:2; 17:1_18:0_18:2; 17:1_18:1_18:1	888.802	888.798	-4.29117
TG 53:1_1	C56H110O6N	-	892.833	892.829	-4.94381		18.7-18.9
TG 53:1_2	C56H110O6N	15:0_18:1_20:0; 15:0_19:0_19:1; 16:0_18:0_19:1; 16:0_18:1_19:0; 17:0_18:0_18:1	892.833	892.83	-3.48777		19-20.9
TG 53:0_1	C56H112O6N	-	894.849	894.847	-2.30653		19.05-19.35
TG 53:0_2	C56H112O6N	14:0_15:0_24:0; 14:0_17:0_22:0; 14:0_18:0_21:0; 16:0_15:0_22:0; 16:0_16:0_21:0; 16:0_17:0_20:0; 17:0_17:0_18:0	894.849	894.847	-2.53004		19.45-20
TG 54:6	C57H102O6N	16:3_18:3_20:0; 18:0_18:2_18:4; 18:0_18:3_18:3; 18:1_18:2_18:3; 18:2_18:2_18:2	896.771	896.767	-4.36455		17.25-18.2
TG 54:5	C57H104O6N	16:4_18:1_20:0; 18:1_18:2_18:2	898.786	898.782	-4.74418
TG 54:4	C57H106O6N	18:1_18:1_18:2	900.802	900.798	-4.67805		18.3-19.15
TG 54:3	C57H108O6N	16:0_18:3_20:0; 16:0_18:2_20:1; 16:2_18:0_20:1; 16:2_18:1_20:0; 18:0_18:0_18:3; 18:0_18:1_18:2; 18:1_18:1_18:1	902.818	902.813	-4.61223		18.65-19.45
TG 54:1	C57H112O6N	14:0_18:1_22:0; 14:0_20:0_20:1; 16:0_18:0_20:0; 16:0_18:1_20:0; 18:0_18:0_18:1	906.849	906.845	-4.48145		19.4-20.05
TG 55:4	C58H108O6N	18:1_18:1_19:2; 18:1_18:2_19:1	914.818	914.813	-4.87966		17.85-19
TG 55:3_1	C58H110O6N	-	916.833	916.829	-4.92347		18.2-18.75
TG 55:3_2	C58H110O6N	18:1_18:1_19:1	916.833	916.829	-4.37811		18.75-19.3
TG 55:2_1	C58H112O6N	-	918.849	918.845	-4.74942		18.6-19
TG 55:2_2	C58H112O6N	16:0_18:1_21:1; 16:0_18:2_21:0; 16:1_18:1_21:0; 16:0_19:1_20:1; 16:1_19:0_20:1; 16:1_19:1_20:0; 17:1_18:0_20:1; 17:1_18:1_20:0; 17:1_19:0_19:1	918.849	918.846	-2.89928		19.1-20
TG 55:0_1	C58H116O6N	-	922.88	922.876	-4.4036		19.4-19.7
TG 55:0_2	C58H116O6N	14:0_16:0_25:0; 15:0_16:0_24:0; 16:0_16:0_23:0	922.88	922.877	-3.64511		19.8-20.6
TG 56:6_1	C59H106O6N	-	924.802	924.798	-4.44852		17.2-17.6
TG 56:6_2	C59H106O6N	20:0_18:3_18:3	924.802	924.798	-4.55665		17.6-18.6
TG 56:6_3	C59H106O6N	-	924.802	924.803	0.958043		18.95-19.55
TG 56:5_1	C59H108O6N	-	926.818	926.815	-3.09014		17.5-18.4
TG 56:5_2	C59H108O6N	16:4_18:1_22:0	926.818	926.813	-4.70859		18.4-19
TG 56:5_3	C59H108O6N	-	926.818	926.819	1.3336		19.6-19.85
TG 56:4_1	C59H110O6N	-	928.833	928.83	-3.46025		17.95-18.45
TG 56:4_2	C59H110O6N	18:1_18:3_20:0	928.833	928.829	-4.53687		18.7-19.5
TG 56:1	C59H116O6N	16:0_22:0_18:1	934.88	934.877	-3.59832		19.75-20.4
TG 57:4_1	C60H112O6N	-	942.849	942.845	-4.62852		18-18.35
TG 57:4_2	C60H112O6N	-	942.849	942.845	-4.31034		18.35-18.8
TG 57:4_3	C60H112O6N	18:1_18:3_21:0	942.849	942.846	-3.24973		18.8-19.4
TG 57:2_1	C60H116O6N	-	946.88	946.878	-2.60223		19-19.5
TG 57:2_2	C60H116O6N	16:1_19:1_22:0; 17:1_18:1_22:0; 17:1_19:1_21:0; 18:1_18:1_21:0; 18:1_19:1_20:0	946.88	946.877	-3.02467		19.5-20
TG 57:0_1	C60H120O6N	-	950.912	950.908	-3.74798		19.7-20.2
TG 57:0_2	C60H120O6N	15:0_16:0_26:0; 15:0_17:0_25:0; 15:0_18:0_24:0; 16:0_16:0_25:0; 16:0_17:0_24:0	950.912	950.91	-2.06539		20.1-20.7
TG 58:2	C61H118O6N	16:0_16:1_26:1; 16:0_18:1_24:1; 16:0_20:1_22:1; 16:1_20:0_22:1; 16:1_20:1_22:0; 18:1_18:1_22:0; 18:1_20:0_20:1	960.896	960.892	-4.17735		19.75-20.1
TG 58:1_1	C61H120O6N	-	962.912	962.908	-3.90898		19.6-19.82
TG 58:1_2	C61H120O6N	16:0_18:1_24:0	962.912	962.908	-3.38972		20.1-20.5
TG 59:1_1	C62H122O6N	-	976.927	976.923	-4.72297		19.75-20.1
TG 59:1_2	C62H122O6N	16:0_18:1_25:0	976.927	976.924	-3.39227		20.15-20.7
TG 60:5	C63H116O6N	16:4_18:1_26:0	982.88	982.875	-5		19.2-19.7
TG 60:3_1	C63H120O6N	-	986.912	986.908	-3.30729		19.2-19.75
TG 60:3_2	C63H120O6N	16:0_18:3_26:0; 16:2_18:1_26:0	986.912	986.908	-3.81392		19.75-20.2
TG 60:1	C63H124O6N	16:0_18:1_26:0	990.943	990.94	-3.092		20.45-20.84
TG 61:2_1	C64H124O6N	-	1002.94	1002.94	-5.04914		19.7-20.1
TG 61:2_2	C64H124O6N	17:1_17:1_27:0; 17:1_18:1_26:0; 18:1_18:1_25:0	1002.94	1002.94	-3.35413		20.1-20.6
TG 62:5	C65H120O6N	18:2_18:3_26:0	1010.91	1010.91	-3.72337		19.5-20
TG 62:1	C65H128O6N	16:0_18:1_28:0; 18:0_18:1_26:0	1018.97	1018.97	-3.3995		20.8-21.2
TG 63:2_1	C66H128O6N	-	1030.97	1030.97	-3.16594		20.1-20.5
TG 63:2_2	C66H128O6N	18:1_18:1_27:0	1030.97	1030.97	-2.68096		20.5-20.9
TG 64:4	C67H126O6N	18:1_18:3_28:0; 18:2_18:2_28:0	1040.96	1040.95	-3.56787
TG 64:2	C67H130O6N	18:1_18:1_28:0; 18:1_20:1_26:0	1044.99	1044.99	-3.45841		20.7-21.1
[M+NH4]+
DG 34:3_1	C37H70O5N	16:0_18:3	608.525	608.524	-1.97034		8-10.4
DG 34:3_2	C37H70O5N	-	608.525	608.526	0.65897		10.45-11.4
DG 34:3_3	C37H70O5N	16:0_18:3	608.525	608.525	-0.162688		11.4-13.8
DG 34:2_1	C37H72O5N	-	610.541	610.539	-2.69925		8.4-11.2
DG 34:2_2	C37H72O5N	16:0_18:2	610.541	610.541	-0.242408		13.5-14.4
DG 34:2_3	C37H72O5N	-	610.541	610.54	-1.55272		14.6-15.15
DG 34:1	C37H74O5N	16:0_18:1	612.557	612.555	-2.93687		13.8-15.25
DG 36:4	C39H72O5N	18:1_18:3	634.541	634.539	-2.75475		12.65-13.3
DG 36:2	C39H76O5N	18:1/18:1	638.572	638.57	-3.20872		14.4-15.2
DG 34:3;O2	C37H70NO5O2	16:0_18:3;O2	640.515	640.515	-0.982022		8.35-9.5

## Sheet: Table S4
Supplementary Table S4: Non-normalized datasets that represent the peak areas of all lipid molecular species identified in Dunaliella salina lipid extracts by the C18-HPLC-ESI-MS and MS/MS method reported in this study. PC - phosphatidylcholine; LPC: lyso phosphatidylcholine; PG: phosphatidylglycerol; PI: phosphatidylinositol; MGDG: monogalactosyl diacylglycerol; MGMG: monogalatosyl monoacylglyce…
	Internal Standards (IS)	Dun 1	Dun 2	Dun 3	Dun 4	Dun 5
	PC 28:0	1.43543e+09	1.34328e+09	1.57166e+09	1.65905e+09	1.42785e+09
	LPC 19:0 (positive mode)	8.33093e+08	8.01775e+08	9.14611e+08	9.39697e+08	8.12383e+08
	LPC 19:0 (negative mode)	5.98439e+07	5.76221e+07	7.16123e+07	7.19777e+07	6.41272e+07
	PG 28:0	1.19155e+08	1.15755e+08	1.37836e+08	1.42326e+08	1.19036e+08
	PI 32:0	1.07198e+08	1.03119e+08	1.21668e+08	1.29153e+08	1.09927e+08
	PE 28:0	8.28556e+07	7.98093e+07	9.41329e+07	9.96621e+07	8.20809e+07
	PS 28:0	1.80881e+08	1.82254e+08	2.15112e+08	2.44265e+08	2.08446e+08
	PA 28:0	1.61605e+08	1.97212e+08	2.2388e+08	2.5143e+08	2.39399e+08
	CL 56:0	2.29485e+08	2.26205e+08	2.69715e+08	2.77545e+08	2.34295e+08
	SM 35:1;O2	9.04652e+08	8.88498e+08	9.88932e+08	1.01544e+09	8.82479e+08
	Cer 35:1;O2	1.11779e+09	1.08374e+09	1.26393e+09	1.2621e+09	1.09368e+09
IS used for normalization	Lipid species	Dun 1	Dun 2	Dun 3	Dun 4	Dun 5
PC 28:0	PC O-31:0	1.50727e+07	1.14044e+07	1.39924e+07	1.65194e+07	1.41865e+07
	PC 31:1	7.3613e+06	7.1859e+06	9.39903e+06	9.00501e+06	8.76892e+06
	PC 32:4_1	5.09874e+06	3.85479e+06	3.55993e+06	5.0836e+06	6.99238e+06
	PC 34:2_2	5.73235e+06	4.21925e+06	4.22399e+06	5.43352e+06	7.92095e+06
	PC 34:2_3	489972	188531	424354	503282	1.20945e+06
	PC O-34:3_1	4.67587e+07	3.46588e+07	3.19539e+07	4.80666e+07	5.57139e+07
	PC O-34:3_2	4.94166e+06	3.92758e+06	4.01213e+06	4.96097e+06	4.36123e+06
	PC 33:2_1	1.41017e+07	1.15606e+07	1.32859e+07	1.59538e+07	1.35996e+07
	PC 33:2_2	5.9111e+06	5.55733e+06	6.77024e+06	6.47028e+06	6.14628e+06
	PC O-34:2_1	7.22003e+07	5.77697e+07	6.07559e+07	7.03592e+07	7.42844e+07
	PC O-34:2_2	5.58702e+06	5.36463e+06	5.38614e+06	6.26396e+06	6.35429e+06
	PC 34:3	9.86262e+07	7.88838e+07	6.68953e+07	1.00605e+08	1.31115e+08
	PC 34:2	1.66668e+08	1.24894e+08	1.31546e+08	1.77097e+08	1.89885e+08
	PC 34:1	1.6544e+08	1.33053e+08	1.51617e+08	1.90191e+08	1.86521e+08
	PC O-36-4	2.44099e+07	2.09545e+07	2.21717e+07	2.65501e+07	2.8405e+07
	PC O-36-1_1	869212	839694	398129	809155	1.08582e+06
	PC O-36:1_2	6.13292e+06	4.98444e+06	3.59233e+06	5.70012e+06	7.77364e+06
	PC 36:6_1	9.93891e+06	7.87693e+06	5.42396e+06	8.21456e+06	1.59882e+07
	PC 36:6_2	1.32489e+07	1.14516e+07	8.05509e+06	1.12712e+07	2.19966e+07
	PC 36:6_3	8.59791e+06	7.22781e+06	5.87282e+06	8.772e+06	1.15895e+07
	PC 36:5_1	1.27713e+07	8.68216e+06	8.73576e+06	1.25048e+07	1.67047e+07
	PC 36:5_2	1.37774e+07	1.12134e+07	8.62728e+06	1.18302e+07	1.9155e+07
	PC 36:4_1	2.18706e+07	1.83934e+07	1.51188e+07	1.93806e+07	3.3045e+07
	PC 36:4_2	5.23229e+07	4.23212e+07	3.55893e+07	5.01893e+07	6.72497e+07
	PC 36:4_3	2.89423e+07	2.40448e+07	2.57149e+07	3.22605e+07	3.35607e+07
	PC 36:3_1	1.02868e+08	8.15674e+07	7.73514e+07	1.04277e+08	1.21597e+08
	PC 36:3_2	1.16662e+07	9.2711e+06	1.01866e+07	1.20863e+07	1.19778e+07
	PC 36:2	2.71016e+08	2.12177e+08	2.42421e+08	3.01882e+08	2.78972e+08
	PC 37:2_1	5.48581e+07	3.98542e+07	5.02184e+07	6.12739e+07	5.29112e+07
	PC 37:2_2	1.17422e+07	8.83354e+06	1.07913e+07	1.24449e+07	1.15063e+07
	PC 36:4;O2	3.07897e+07	2.12973e+07	2.90745e+07	3.44679e+07	2.59249e+07
	PC 38:2_1	2.19534e+06	1.24376e+06	1.57696e+06	1.51917e+06	1.47902e+06
	PC 38:2_2	5.23657e+06	4.02072e+06	5.2423e+06	5.69276e+06	4.86307e+06
LPC 19:0 (positive mode)	LPC 16:1	8.45841e+06	6.57519e+06	7.12068e+06	9.42692e+06	8.60579e+06
	LPC 16:0	1.13027e+08	8.84189e+07	1.00617e+08	1.23566e+08	1.31104e+08
	LPC 18:3	3.48895e+07	2.71656e+07	2.56291e+07	3.37988e+07	4.43677e+07
	LPC 18:2	3.61084e+07	2.90957e+07	2.86305e+07	3.70013e+07	4.29488e+07
PG 28:0	PG 32:1_1	2.49758e+07	1.91693e+07	2.38884e+07	2.9209e+07	2.48934e+07
	PG 32:1_2	3.92329e+06	3.25145e+06	3.94921e+06	4.54038e+06	4.45404e+06
	PG 32:0	4.36675e+06	3.10794e+06	3.96955e+06	4.62473e+06	4.02478e+06
	PG 33:1	7.53134e+06	5.74804e+06	7.37848e+06	8.95136e+06	7.42271e+06
	PG 34:4	2.27109e+07	1.74038e+07	1.51746e+07	2.34134e+07	3.85949e+07
	PG 34:3_1	2.55518e+06	1.93246e+06	1.76678e+06	2.74332e+06	3.54251e+06
	PG 34:3_2	3.8771e+07	3.07552e+07	3.052e+07	4.0734e+07	5.10572e+07
	PG 34:2_1	1.6157e+07	1.25904e+07	1.46277e+07	1.87192e+07	1.78077e+07
	PG 34:2_2	4.96534e+07	3.86829e+07	4.27674e+07	5.53581e+07	5.92129e+07
	PG 34:1	3.8356e+07	2.95221e+07	3.62879e+07	4.46096e+07	4.24011e+07
	PG 34:4;O_1	3.5289e+06	2.62959e+06	2.66507e+06	3.43553e+06	4.27508e+06
	PG 34:4;O_2	2.11655e+06	1.73433e+06	2.2839e+06	2.54507e+06	2.87555e+06
	PG 34:4;O_3	673639	511336	529003	773142	926289
	PG 35:2	5.72159e+06	3.79195e+06	3.90834e+06	4.77004e+06	4.03056e+06
	PG 35:1	4.19654e+06	3.13176e+06	4.08122e+06	4.91983e+06	4.20313e+06
	PG 34:4;O2_1	5.34254e+06	4.30432e+06	5.36227e+06	6.59725e+06	7.04634e+06
	PG 34:4;O2_2	166196	131312	152865	240024	238923
	PG 36:2	4.13918e+07	3.07928e+07	3.76319e+07	4.60129e+07	4.28627e+07
	PG 34:3;O2	3.78259e+06	3.46076e+06	5.03634e+06	5.20803e+06	3.78466e+06
	PG 37:2	6.57631e+06	5.09783e+06	6.38457e+06	8.58834e+06	6.68957e+06
PI 32:0	PI 34:3	8.83335e+06	6.83622e+06	5.90575e+06	9.67348e+06	1.29557e+07
	PI 34:2	1.22811e+07	9.04411e+06	9.5148e+06	1.34328e+07	1.52654e+07
	PI 34:1	6.5253e+07	4.93233e+07	5.96037e+07	7.60394e+07	7.66698e+07
PC 28:0	MGDG 34:7	3.77451e+08	2.92949e+08	2.15879e+08	3.12789e+08	6.01397e+08
	MGDG 34:6_1	2.35474e+07	1.8859e+07	1.28655e+07	1.94339e+07	3.69081e+07
	MGDG 34:6_2	7.15207e+07	5.40995e+07	4.07945e+07	5.97644e+07	1.0701e+08
	MGDG 34:5_1	2.60089e+07	1.90623e+07	1.56117e+07	2.27191e+07	3.56665e+07
	MGDG 34:5_2	2.58389e+07	1.86529e+07	1.71106e+07	2.42028e+07	3.43191e+07
	MGDG 34:5_3	7.40644e+06	5.36744e+06	5.42853e+06	7.90798e+06	8.26167e+06
	MGDG 34:4_1	2.70737e+07	2.00503e+07	1.75292e+07	2.50232e+07	3.43156e+07
	MGDG 34:4_2	2.81295e+06	1.93019e+06	1.84392e+06	2.41357e+06	2.94376e+06
	MGDG 34:3_1	4.58117e+06	3.07255e+06	2.73626e+06	4.12591e+06	5.01538e+06
	MGDG 34:3_2	3.07517e+07	2.11816e+07	2.11254e+07	3.10107e+07	3.67715e+07
	MGDG 34:2	1.99124e+07	1.4175e+07	1.56645e+07	2.14652e+07	2.16071e+07
	MGDG 34:1_1	5.6277e+06	4.21646e+06	5.08263e+06	6.87597e+06	6.59088e+06
	MGDG 34:1_2	3.21941e+07	2.38288e+07	2.80052e+07	3.52763e+07	3.32187e+07
LPC 19:0 (positive mode)	MGMG 16:0	6.94265e+06	5.31114e+06	6.25215e+06	7.38258e+06	7.01182e+06
	MGMG 18:3	2.10313e+07	1.56758e+07	1.44662e+07	1.96915e+07	2.84136e+07
PC 28:0	DGDG 30:0	3.61496e+06	2.29501e+06	3.4379e+06	4.22439e+06	3.56164e+06
	DGDG 32:3	42600000	33900000	33400000	43500000	50500000
	DGDG 32:2	8.78313e+06	6.19024e+06	6.76035e+06	11000000	10100000
	DGDG 32:1	36100000	38100000	27400000	36900000	31200000
	DGDG 32:0	103000000	77600000	93600000	112000000	114000000
	DGDG 34:7	15800000	11800000	8.68433e+06	12100000	24700000
	DGDG 34:6	128000000	105000000	83700000	110000000	196000000
	DGDG 34:5	109000000	82300000	67900000	96400000	159000000
	DGDG 34:4_1	6.38894e+06	4.19628e+06	4.19156e+06	6.30588e+06	7.22775e+06
	DGDG 34:4_2	85100000	63700000	57600000	80200000	113000000
	DGDG 34:3	710000000	500000000	462000000	705000000	908000000
	DGDG 34:2	480000000	334000000	366000000	529000000	549000000
	DGDG 34:1	911000000	673000000	819000000	1030000000	925000000
	DGDG 34:0	32400000	21000000	30400000	37900000	27800000
	DGDG 34:4;O	24700000	17700000	19800000	24200000	26000000
	DGDG 34:3;O_1	19100000	15300000	15200000	18400000	20400000
	DGDG 34:3;O_2	23800000	18300000	22800000	26800000	24600000
	DGDG 34:2;O_1	9.13183e+06	6.52452e+06	8.35486e+06	9.40454e+06	8.37928e+06
	DGDG 34:2;O_2	20700000	14800000	21500000	24900000	19000000
	DGDG 34:1;O_1	4.76752e+06	3.05645e+06	4.68701e+06	5.55131e+06	3.71361e+06
	DGDG 34:1;O_2	13000000	8.39563e+06	14400000	16400000	9.19963e+06
	DGDG 36:6	32100000	22600000	12600000	48400000	51900000
	DGDG 36:5	9.52255e+06	7.38708e+06	5.92331e+06	8.2923e+06	14100000
	DGDG 36:4	15700000	11900000	10400000	15800000	21400000
	DGDG 34:5;2O	26200000	20500000	19700000	26000000	28700000
	DGDG 36:3_1	5.03036e+06	3.61187e+06	3.87885e+06	5.49766e+06	7.61601e+06
	DGDG 36:3_2	8.61827e+06	5.90049e+06	6.32036e+06	9.05777e+06	10400000
	DGDG 34:4;2O_1	4.73277e+06	3.97646e+06	4.02951e+06	5.16979e+06	5.26527e+06
	DGDG 34:4;2O_2	18700000	14300000	16400000	19600000	17800000
	DGDG 36:2_1	4.11958e+06	2.76228e+06	3.69594e+06	5.49691e+06	4.70514e+06
	DGDG 36:2_2	7.48936e+06	5.51436e+06	6.58524e+06	8.64584e+06	8.43451e+06
	DGDG 34:3;O2	101000000	84100000	94700000	111000000	108000000
	DGDG 34:4;3O	24400000	20900000	26000000	28400000	24000000
LPC 19:0 (positive mode)	DGMG 16:0	1.80505e+08	1.10584e+08	1.255e+08	1.65682e+08	1.35852e+08
	DGMG 18:3	2.3461e+07	1.19606e+07	1.36444e+07	1.96009e+07	1.79103e+07
PI 32:0	SQDG 30:0_1	283904	208587	160306	326343	505806
	SQDG 30:0_2	780258	669857	515241	744448	1.16722e+06
	SQDG 30:0_3	4.44316e+06	3.14037e+06	4.12238e+06	5.12311e+06	4.90046e+06
	SQDG 32:0	4.29388e+08	5.7035e+08	6.34445e+08	5.40706e+08	5.51709e+08
	SQDG 34:3	2.96506e+08	2.28649e+08	2.0889e+08	3.27193e+08	3.99046e+08
	SQDG 34:2	1.13172e+08	8.31824e+07	8.98694e+07	1.24189e+08	1.34248e+08
	SQDG 34:1	2.55729e+08	1.91396e+08	2.35083e+08	3.01165e+08	2.77001e+08
	SQDG 34:0	8.68987e+06	6.70905e+06	8.36595e+06	1.01922e+07	9.53992e+06
	SQDG 34:4;O	7.29405e+06	5.26057e+06	6.52595e+06	8.19801e+06	7.86722e+06
	SQDG 34:3;O_1	2.42588e+07	1.80739e+07	1.92802e+07	2.51537e+07	2.76761e+07
	SQDG 34:3;O_2	9.94598e+06	7.32076e+06	1.03076e+07	1.2278e+07	1.10886e+07
	SQDG 35:1	2.63196e+06	1.70316e+06	2.34431e+06	2.71942e+06	2.41688e+06
	SQDG 36:2	5.90629e+06	4.56659e+06	5.5599e+06	6.79138e+06	6.03277e+06
	SQDG 36:1	1.96122e+06	1.46788e+06	1.84008e+06	2.43531e+06	1.96395e+06
	SQDG 34:3;O3	2.22181e+07	1.61804e+07	2.44532e+07	2.7897e+07	1.83693e+07
	SQDG 34:3;O4	2.14553e+07	1.64664e+07	2.88547e+07	3.05303e+07	1.66571e+07
LPC 19:0 (negative mode)	SQMG 16:0	6.78548e+06	6.90201e+06	8.83254e+06	8.18277e+06	6.63959e+06
PC 28:0	DGTS 32:1	5.23293e+08	3.9224e+08	4.48731e+08	5.71161e+08	6.32073e+08
	DGTS 32:0	1.28086e+08	9.87787e+07	1.1399e+08	1.43705e+08	1.38211e+08
	DGTS 33:3_1	1.43378e+07	1.05085e+07	1.00353e+07	1.42941e+07	1.92063e+07
	DGTS 33:3_2	1.64436e+06	1.06831e+06	1.23254e+06	1.7159e+06	2.11936e+06
	DGTS 33:2	2.75204e+07	1.97459e+07	2.07652e+07	2.72296e+07	3.15233e+07
	DGTS 34:6_1	1.63485e+07	1.28136e+07	1.02121e+07	1.3443e+07	2.47042e+07
	DGTS 34:6_2	6.29182e+06	5.40023e+06	4.64503e+06	6.10518e+06	8.3758e+06
	DGTS 34:5_1	2.72802e+07	2.10819e+07	1.94902e+07	2.53872e+07	3.64513e+07
	DGTS 34:5_2	8.94259e+06	8.76953e+06	8.25035e+06	1.00778e+07	1.13162e+07
	DGTS 34:4_1	1.71442e+08	1.29701e+08	1.06268e+08	1.52178e+08	2.45506e+08
	DGTS 34:4_2	4.99067e+07	3.83207e+07	4.38872e+07	5.44271e+07	6.26261e+07
	DGTS 34:3	6.87649e+09	5.2102e+09	4.55516e+09	6.70208e+09	8.64579e+09
	DGTS 34:2	4.49134e+09	3.42203e+09	3.33991e+09	4.52569e+09	5.26373e+09
	DGTS 34:1	1.03695e+09	8.16306e+08	8.44086e+08	1.07246e+09	1.13793e+09
	DGTS 34:4;O	3.02766e+08	2.18456e+08	2.57728e+08	3.13879e+08	3.05664e+08
	DGTS 35:3_1	1.53022e+07	1.69679e+07	8.06916e+06	1.8199e+07	3.39128e+07
	DGTS 35:3_2	1.3766e+07	9.92929e+06	1.0288e+07	1.42138e+07	1.68841e+07
	DGTS 36:6_1	2.32539e+08	1.80245e+08	1.27136e+08	1.86564e+08	3.82543e+08
	DGTS 36:6_2	6.6167e+08	5.36934e+08	4.67541e+08	6.51e+08	8.27686e+08
	DGTS 36:5_1	5.23157e+08	3.84679e+08	3.02203e+08	4.37571e+08	7.84351e+08
	DGTS 36:5_2	4.19533e+08	3.40727e+08	3.28548e+08	4.29331e+08	4.97174e+08
	DGTS 36:4_1	7.2964e+07	6.67704e+07	4.13439e+07	1.06873e+08	1.51216e+08
	DGTS 36:4_2	4.27523e+08	3.05908e+08	2.84561e+08	3.51814e+08	5.06658e+08
	DGTS 34:5;O2	4.27385e+07	3.36852e+07	3.98465e+07	4.62785e+07	4.49012e+07
	DGTS 36:3_2	1.59244e+08	1.70122e+08	1.2025e+08	1.67911e+08	2.15844e+08
	DGTS 36:3_1	5.6628e+07	2.12238e+07	3.17807e+07	3.54829e+07	4.74882e+07
	DGTS 34:4;O2	1.77392e+08	1.32004e+08	1.64434e+08	1.95429e+08	1.82678e+08
	DGTS 36:2_1	2.0972e+08	1.52487e+08	1.75929e+08	2.23462e+08	2.1356e+08
	DGTS 34:3;O2	8.97436e+08	6.41925e+08	7.77029e+08	1.02039e+09	9.35118e+08
	DGTS 36:1	2.43756e+07	1.96745e+07	2.25564e+07	2.76867e+07	2.28421e+07
	DGTS 36:6;O_1	1.27696e+08	8.7852e+07	8.53977e+07	1.08801e+08	1.37502e+08
	DGTS 36:6;O_2	1.05578e+08	7.98218e+07	9.37807e+07	1.13479e+08	1.14731e+08
	DGTS 36:5;O_1	7.88352e+07	5.66442e+07	5.00897e+07	6.97765e+07	8.53463e+07
	DGTS 36:5;O_2	1.13566e+08	9.17295e+07	1.03058e+08	1.20538e+08	1.14571e+08
	DGTS 37:4	8.85647e+06	6.72064e+06	5.69242e+06	8.48581e+06	1.21603e+07
	DGTS 36:4;O_1	5.15245e+07	3.4041e+07	3.51088e+07	5.08804e+07	5.46645e+07
	DGTS 36:4;O_2	3.32977e+07	2.32757e+07	2.88395e+07	3.76007e+07	3.52575e+07
	DGTS 37:3_1	6.64816e+06	4.65731e+06	4.54017e+06	6.82334e+06	8.11005e+06
	DGTS 37:3_2	2.50663e+07	1.56316e+07	1.83143e+07	2.62063e+07	2.61452e+07
	DGTS 36:3;O_1	3.02729e+07	2.21403e+07	2.67345e+07	3.29285e+07	2.91698e+07
	DGTS 36:3,O_2	8.24449e+06	9.11605e+06	6.76233e+06	1.02855e+07	1.37241e+07
	DGTS 37:2_1	1.62924e+07	1.17703e+07	1.41084e+07	1.78408e+07	1.65233e+07
LPC 19:0 (positive mode)	MGTS 16:1	6.97331e+07	5.51502e+07	6.61528e+07	7.7331e+07	8.50269e+07
	MGTS 16:0	2.53867e+09	2.06709e+09	2.28404e+09	2.74241e+09	3.0341e+09
	MGTS 18:3	6.55475e+08	5.29762e+08	4.69647e+08	6.12007e+08	8.64694e+08
	MGTS 18:2	5.82372e+08	4.38106e+08	4.64622e+08	5.87918e+08	6.99872e+08
	MGTS 18:1	3.18137e+08	2.48245e+08	2.87728e+08	3.43878e+08	3.50542e+08
	MGTS 18:3;O2	6.76722e+07	5.50577e+07	6.11196e+07	7.12698e+07	6.2357e+07
	MGTS 18:2;O2	4.3151e+07	3.43904e+07	4.41933e+07	4.83727e+07	3.58804e+07
	MGTS 18:3;O3	5.22279e+07	3.65332e+07	5.00569e+07	5.59683e+07	3.51542e+07
	MGTS 18:2;O3	1.28775e+07	1.00863e+07	1.47494e+07	1.57021e+07	9.61054e+06
Cer 35:1;O2	Cer 34:2;O_1	419364	218078	272178	494214	338890
	Cer 34:2;O_2	1.27186e+07	8.794e+06	1.1208e+07	1.45117e+07	1.16865e+07
	Cer 33:0;O2_1	1.17218e+07	9.56091e+06	1.0548e+07	1.12493e+07	1.48002e+07
	Cer 33:0;O2_2	2.7211e+07	1.99527e+07	2.85143e+07	3.18455e+07	2.73585e+07
	Cer 34:3;O2_1	1.27795e+06	1.03424e+06	1.25946e+06	1.65645e+06	1.21125e+06
	Cer 34:3;O2_2	7.25698e+06	6.0878e+06	6.04848e+06	7.66274e+06	7.6152e+06
	Cer 34:1;O2_1	6.76536e+06	5.10721e+06	6.45784e+06	7.9835e+06	5.82801e+06
	Cer 34:1;O2_2	7.11405e+06	4.82253e+06	6.84746e+06	8.13674e+06	1.34168e+07
	Cer 34:0;O2_1	4.23363e+06	2.59753e+06	3.67455e+06	3.95409e+06	3.77567e+06
	Cer 34:0;O2_2	2.01326e+06	1.35217e+06	2.12052e+06	2.29577e+06	1.39296e+06
	Cer 34:0;O2_3	994606	762482	934713	1.55788e+06	741664
	Cer 34:0;O2_4	3.29328e+06	2.38999e+06	3.7541e+06	3.94017e+06	1.84887e+06
	Cer 35:0;O2_1	1.92238e+07	1.45716e+07	1.66382e+07	1.79274e+07	2.27619e+07
	Cer 35:0;O2_2	7.6545e+06	7.20058e+06	8.93224e+06	8.31936e+06	7.0585e+06
	Cer 35:0;O2_3	1.06739e+08	8.22448e+07	1.00515e+08	1.16019e+08	1.03053e+08
	Cer 37:1;O2	9.62828e+06	7.95376e+06	1.03647e+07	1.11165e+07	8.42111e+06
	Cer 37:1;O3_1	1.33852e+06	873661	1.48054e+06	1.90476e+06	1.17845e+06
	Cer 37:1;O3_2	1.38948e+07	9.0867e+06	1.36384e+07	1.55921e+07	1.13465e+07
	Cer 37:1;O3_3	6.11293e+06	4.5407e+06	5.79899e+06	6.80462e+06	4.52902e+06
	Cer 48:0;O3	1.41487e+08	1.04774e+08	1.22875e+08	1.54009e+08	1.52859e+08
PI 32:0	PI-Cer 34:1;O2	2.62352e+06	2.04455e+06	2.44697e+06	3.25272e+06	2.74508e+06
CL 56:0	TG 40:0	1.83962e+07	1.94629e+07	1.77563e+07	3.00952e+07	3.71284e+07
	TG 44:0	3.0955e+07	2.5446e+07	2.52212e+07	2.97139e+07	2.78661e+07
	TG 45:1_1	3.81896e+06	2.18237e+06	3.35805e+06	4.10168e+06	2.17344e+06
	TG 45:1_2	3.87444e+06	2.97273e+06	3.25681e+06	4.04018e+06	3.58429e+06
	TG 45:1_3	1.26586e+07	9.45527e+06	9.90174e+06	1.20789e+07	1.08481e+07
	TG 45:0_1	2.04643e+06	1.75497e+06	1.87196e+06	2.21391e+06	2.10278e+06
	TG 45:0_2	2.9424e+07	2.37742e+07	2.32491e+07	2.62694e+07	2.75492e+07
	TG 46:4_1	3.08587e+06	1.25765e+06	3.18656e+06	4.41018e+06	2.09302e+06
	TG 46:4_2	9.59352e+06	7.6375e+06	4.91158e+06	8.17821e+06	1.68401e+07
	TG 46:1	1.01886e+08	7.43471e+07	8.85531e+07	1.12842e+08	9.55468e+07
	TG 46:0	2.4949e+08	1.91873e+08	2.21813e+08	2.5672e+08	2.37124e+08
	TG 47:2_1	1.67327e+07	1.28518e+07	1.655e+07	1.88256e+07	1.65264e+07
	TG 47:2_2	2.01651e+07	1.46713e+07	1.49775e+07	1.93751e+07	1.74234e+07
	TG 47:1_1	8.14225e+06	5.76446e+06	7.50167e+06	9.24931e+06	5.80057e+06
	TG 47:1_2	3.75692e+07	2.60672e+07	2.93051e+07	3.62454e+07	3.08374e+07
	TG 47:0_1	1.16286e+07	9.22121e+06	9.69541e+06	1.05058e+07	1.00583e+07
	TG 47:0_2	5.62579e+07	4.58449e+07	4.50448e+07	5.22997e+07	5.00777e+07
	TG 48:5	3.08477e+07	2.79316e+07	1.17964e+07	2.15609e+07	6.87282e+07
	TG 48:4	9.10665e+07	7.96517e+07	3.99375e+07	7.03429e+07	1.44819e+08
	TG 48:3	2.85135e+08	2.25548e+08	1.7341e+08	2.75321e+08	3.91198e+08
	TG 48:2	4.45681e+08	3.38788e+08	3.3831e+08	4.65828e+08	4.95137e+08
	TG 48:0	1.04294e+09	7.91941e+08	9.04988e+08	1.0677e+09	9.4263e+08
	TG 49:3	3.28551e+07	2.64449e+07	2.42872e+07	3.29386e+07	3.75236e+07
	TG 49:2_1	4.73986e+07	3.91725e+07	3.57541e+07	4.82531e+07	4.86685e+07
	TG 49:2_2	5.31063e+07	3.83186e+07	4.29376e+07	5.58561e+07	5.13845e+07
	TG 49:1	1.46853e+08	1.32429e+08	1.29029e+08	1.44154e+08	1.17964e+08
	TG 49:0_1	3.36096e+07	2.72097e+07	2.99282e+07	3.44134e+07	2.7439e+07
	TG 49:0_2	4.54974e+07	3.57665e+07	3.76299e+07	4.17394e+07	4.1623e+07
	TG 50:6	1.05635e+08	9.48641e+07	3.20039e+07	6.52497e+07	2.86776e+08
	TG 50:5	2.57142e+08	2.2242e+08	1.04389e+08	1.92767e+08	4.92272e+08
	TG 50:4	5.0211e+08	4.13037e+08	2.55439e+08	4.19083e+08	7.86553e+08
	TG 50:3	1.78474e+09	1.4439e+09	1.04037e+09	1.75136e+09	2.45486e+09
	TG 50:2	2.98161e+09	2.31175e+09	2.16615e+09	3.11605e+09	3.31591e+09
	TG 50:1	7.65097e+09	5.73901e+09	6.86119e+09	8.56079e+09	7.23144e+09
	TG 50:0	2.51827e+08	1.85664e+08	2.23495e+08	2.36309e+08	2.36681e+08
	TG 51:3_1	4.37569e+07	3.86803e+07	2.84921e+07	4.17975e+07	5.24272e+07
	TG 51:3_2	4.02146e+07	3.30124e+07	2.80507e+07	4.00256e+07	4.43889e+07
	TG 51:1	2.62609e+08	2.11716e+08	2.40714e+08	2.76831e+08	2.60851e+08
	TG 51:0_1	1.15274e+08	1.02911e+08	1.10958e+08	1.18223e+08	1.08422e+08
	TG 51:0_2	1.47134e+07	1.2662e+07	1.29876e+07	1.41709e+07	1.65205e+07
	TG 52:6	1.30493e+08	1.19422e+08	4.50716e+07	8.64365e+07	3.067e+08
	TG 52:5	2.61647e+08	2.25716e+08	1.12346e+08	2.00746e+08	4.80823e+08
	TG 52:4	1.06884e+09	8.83129e+08	5.60646e+08	9.22225e+08	1.65753e+09
	TG 52:3	1.64762e+09	1.27001e+09	1.11078e+09	1.61842e+09	1.95862e+09
	TG 52:2	3.66204e+09	2.78136e+09	3.20304e+09	3.88217e+09	3.59375e+09
	TG 52:0	7.45151e+07	6.04798e+07	6.5487e+07	7.73745e+07	7.19112e+07
	TG 53:4	8.67304e+07	7.85832e+07	4.61596e+07	7.14677e+07	1.32872e+08
	TG 53:3	3.5892e+08	3.11617e+08	2.33166e+08	3.37556e+08	4.51495e+08
	TG 53:1_1	7.93133e+08	7.03242e+08	7.66661e+08	8.25109e+08	7.45542e+08
	TG 53:1_2	4.39931e+07	3.47476e+07	3.71324e+07	4.82829e+07	4.62645e+07
	TG 53:0_1	3.95635e+07	3.05663e+07	3.67243e+07	4.29376e+07	3.48252e+07
	TG 53:0_2	1.22695e+07	9.5688e+06	1.00929e+07	1.0758e+07	1.24116e+07
	TG 54:6	8.38371e+07	7.28121e+07	3.28381e+07	6.02669e+07	1.79329e+08
	TG 54:5	5.26431e+08	4.76604e+08	3.2247e+08	4.32511e+08	7.42075e+08
	TG 54:4	5.43708e+08	4.31998e+08	3.25487e+08	5.12764e+08	7.21518e+08
	TG 54:3	1.68938e+09	1.28982e+09	1.40242e+09	1.48565e+09	1.78671e+09
	TG 54:1	4.50737e+08	3.31804e+08	3.91372e+08	4.97286e+08	4.45333e+08
	TG 55:4	1.70641e+08	1.50157e+08	9.58818e+07	1.44846e+08	2.38397e+08
	TG 55:3_1	2.01173e+08	1.69877e+08	1.44533e+08	1.97582e+08	2.21809e+08
	TG 55:3_2	4.10934e+07	3.23743e+07	3.35444e+07	4.16714e+07	4.41389e+07
	TG 55:2_1	4.21987e+08	3.71625e+08	3.56274e+08	3.93432e+08	4.11823e+08
	TG 55:2_2	2.97884e+07	2.38579e+07	2.53374e+07	3.2207e+07	3.37589e+07
	TG 55:0_1	1.28621e+07	1.11874e+07	1.07289e+07	1.25711e+07	1.08813e+07
	TG 55:0_2	1.29592e+07	9.94422e+06	9.9582e+06	9.70403e+06	1.33852e+07
	TG 56:6_1	1.2195e+06	893602	1.39802e+06	1.65002e+06	1.61858e+06
	TG 56:6_2	1.46688e+07	1.32406e+07	4.85882e+06	9.34706e+06	2.99647e+07
	TG 56:6_3	2.80422e+06	1.84428e+06	2.15625e+06	2.71745e+06	2.43004e+06
	TG 56:5_1	1.73435e+07	1.75985e+07	1.02128e+07	1.56809e+07	3.02589e+07
	TG 56:5_2	4.20395e+07	3.63862e+07	1.8621e+07	3.31793e+07	7.80062e+07
	TG 56:5_3	2.03806e+06	1.61654e+06	1.58e+06	2.33602e+06	2.13906e+06
	TG 56:4_1	6.65681e+06	5.88235e+06	3.64314e+06	5.66914e+06	1.02688e+07
	TG 56:4_2	1.54314e+08	1.20949e+08	7.83371e+07	1.31349e+08	2.29928e+08
	TG 56:1	2.93226e+08	2.30376e+08	2.6661e+08	3.17704e+08	2.9799e+08
	TG 57:4_1	8.11413e+06	7.44944e+06	4.93635e+06	7.5496e+06	1.17175e+07
	TG 57:4_2	8.14368e+07	6.9139e+07	5.28485e+07	7.42381e+07	1.01285e+08
	TG 57:4_3	6.89917e+06	5.13242e+06	3.44681e+06	5.3708e+06	1.01552e+07
	TG 57:2_1	1.19783e+08	9.34004e+07	9.50725e+07	1.09408e+08	1.1155e+08
	TG 57:2_2	3.63026e+07	2.6934e+07	3.11369e+07	3.84777e+07	3.8035e+07
	TG 57:0_1	1.14872e+07	9.1304e+06	1.03754e+07	1.12827e+07	1.0291e+07
	TG 57:0_2	1.02748e+07	7.62087e+06	8.05636e+06	8.64982e+06	1.02071e+07
	TG 58:2	5.11142e+08	3.72667e+08	4.31919e+08	5.60372e+08	5.54398e+08
	TG 58:1_1	3.94452e+06	3.24462e+06	3.05818e+06	3.67121e+06	3.60429e+06
	TG 58:1_2	6.0343e+07	4.73698e+07	5.40914e+07	6.6705e+07	6.69896e+07
	TG 59:1_1	4.23625e+07	3.48242e+07	3.87961e+07	4.62351e+07	4.0078e+07
	TG 59:1_2	5.56593e+06	3.84477e+06	4.15872e+06	4.97941e+06	5.587e+06
	TG 60:5	8.63464e+06	9.17863e+06	4.40077e+06	7.02652e+06	1.57372e+07
	TG 60:3_1	1.01926e+07	8.46397e+06	6.24317e+06	1.014e+07	1.4432e+07
	TG 60:3_2	4.81398e+07	3.92661e+07	3.11346e+07	4.58854e+07	6.33559e+07
	TG 60:1	7.74664e+07	5.6522e+07	6.8197e+07	8.59154e+07	8.6383e+07
	TG 61:2_1	7.30777e+07	5.80612e+07	6.59732e+07	8.00264e+07	6.72427e+07
	TG 61:2_2	6.61713e+06	4.99869e+06	5.14295e+06	7.75641e+06	8.04172e+06
	TG 62:5_1	7.63203e+06	6.60928e+06	3.4058e+06	6.74093e+06	1.37943e+07
	TG 62:1	1.37149e+07	9.42991e+06	1.10398e+07	1.46449e+07	1.50566e+07
	TG 63:2_1	1.68602e+07	1.33995e+07	1.49532e+07	1.79746e+07	1.65483e+07
	TG 63:2_2	5.4703e+06	3.35514e+06	4.36626e+06	5.54795e+06	6.03722e+06
	TG 64:4	1.09641e+07	8.75638e+06	5.82609e+06	1.01807e+07	1.64769e+07
	TG 64:2	2.46231e+07	1.72102e+07	2.01996e+07	2.48083e+07	2.71417e+07
Cer 35:1;O2	DG 34:3_1	1.11764e+07	8.51011e+06	9.08577e+06	1.26401e+07	1.1808e+07
	DG 34:3_2	3.0251e+06	2.12233e+06	3.05901e+06	3.77563e+06	3.67358e+06
	DG 34:3_3	1.31517e+07	1.02597e+07	9.0124e+06	1.27097e+07	1.7262e+07
	DG 34:2_1	5.6804e+06	3.34676e+06	4.61829e+06	6.34344e+06	5.16949e+06
	DG 34:2_3	1.5887e+06	1.06218e+06	1.3875e+06	1.7332e+06	1.05134e+06
	DG 34:2_2	6.34723e+06	4.78522e+06	4.40023e+06	6.537e+06	6.86757e+06
	DG 34:1	1.03712e+07	7.74504e+06	9.26293e+06	1.10798e+07	9.75788e+06
	DG 36:4	6.45678e+06	4.45627e+06	3.02355e+06	5.31717e+06	8.91204e+06
	DG 36:2	1.24944e+07	9.44049e+06	1.06789e+07	1.32973e+07	1.16939e+07
	DG 34:3;O2	10200000	6.20325e+06	7.83833e+06	11300000	8.33503e+06
	Sum of all species	6.10194e+10	4.746e+10	4.72555e+10	6.21119e+10	7.0626e+10

## Sheet: Table S5
Supplementary Table S5: Normalized datasets (by internal starndards) of all lipid molecular species identified in Dunaliella salina lipid extracts by the C18-HPLC-ESI-MS and MS/MS method reported in this study. PC - phosphatidylcholine; LPC: lyso phosphatidylcholine; PG: phosphatidylglycerol; PI: phosphatidylinositol; MGDG: monogalactosyl diacylglycerol; MGMG: monogalatosyl monoacylglycerol; DGDG…
	Lipid species	Dun 1	Dun 2	Dun 3	Dun 4	Dun 5
	PC O-31:0	0.0105004	0.00848993	0.00890292	0.00995718	0.00993562
	PC 31:1	0.00512828	0.00534951	0.00598032	0.00542783	0.00614136
	PC 32:4_1	0.00355206	0.00286968	0.00226507	0.00306417	0.00489715
	PC 34:2_2	0.00399347	0.003141	0.0026876	0.00327509	0.00554748
	PC 34:2_3	0.000341341	0.000140351	0.000270004	0.000303356	0.000847043
	PC O-34:3_1	0.0325746	0.0258016	0.0203313	0.0289725	0.0390195
	PC O-34:3_2	0.00344263	0.00292387	0.0025528	0.00299025	0.00305441
	PC 33:2_1	0.00982403	0.00860626	0.0084534	0.00961625	0.00952458
	PC 33:2_2	0.00411799	0.00413713	0.0043077	0.0039	0.00430458
	PC O-34:2_1	0.0502986	0.0430064	0.0386572	0.0424094	0.0520255
	PC O-34:2_2	0.00389222	0.00399367	0.00342704	0.00377564	0.00445026
	PC 34:3	0.0687084	0.0587246	0.0425635	0.0606402	0.0918273
	PC 34:2	0.11611	0.0929765	0.0836985	0.106746	0.132987
	PC 34:1	0.115254	0.0990508	0.0964695	0.114639	0.130631
	PC O-36-4	0.0170053	0.0155995	0.0141072	0.0160033	0.0198936
	PC O-36-1_1	0.00060554	0.000625106	0.000253318	0.000487723	0.000760459
	PC O-36:1_2	0.00427253	0.00371064	0.00228569	0.00343578	0.00544431
	PC 36:6_1	0.00692398	0.00586394	0.00345111	0.00495137	0.0111974
	PC 36:6_2	0.00922993	0.00852508	0.00512522	0.00679379	0.0154054
	PC 36:6_3	0.00598977	0.00538071	0.0037367	0.00528738	0.00811674
	PC 36:5_1	0.00889715	0.00646339	0.0055583	0.00753734	0.0116992
	PC 36:5_2	0.00959805	0.00834775	0.00548928	0.0071307	0.0134153
	PC 36:4_1	0.0152362	0.0136929	0.00961961	0.0116818	0.0231432
	PC 36:4_2	0.036451	0.0315058	0.0226444	0.0302519	0.0470987
	PC 36:4_3	0.0201627	0.0179	0.0163616	0.0194452	0.0235044
	PC 36:3_1	0.0716635	0.0607225	0.0492164	0.0628538	0.0851611
	PC 36:3_2	0.0081273	0.00690183	0.00648141	0.00728509	0.00838871
	PC 36:2	0.188805	0.157954	0.154245	0.181961	0.195379
	PC 37:2_1	0.0382171	0.0296693	0.0319525	0.0369332	0.0370567
	PC 37:2_2	0.00818022	0.00657608	0.00686616	0.00750123	0.0080585
	PC 36:4;O2	0.0214498	0.0158547	0.0184993	0.0207758	0.0181566
	PC 38:2_1	0.00152939	0.000925908	0.00100337	0.000915689	0.00103584
	PC 38:2_2	0.00364808	0.00299321	0.00333552	0.00343134	0.00340587
	LPC 16:1	0.010153	0.0082008	0.00778547	0.0100319	0.0105933
	LPC 16:0	0.135671	0.110279	0.110011	0.131495	0.161382
	LPC 18:3	0.0418794	0.0338819	0.0280219	0.0359677	0.0546143
	LPC 18:2	0.0433425	0.0362891	0.0313035	0.0393758	0.0528676
	PG 32:1_1	0.209607	0.165603	0.173311	0.205226	0.209124
	PG 32:1_2	0.0329259	0.0280891	0.0286516	0.0319013	0.0374175
	PG 32:0	0.0366476	0.0268493	0.0287992	0.0324939	0.0338114
	PG 33:1	0.0632062	0.049657	0.0535311	0.0628934	0.0623567
	PG 34:4	0.190599	0.15035	0.110092	0.164506	0.324228
	PG 34:3_1	0.0214442	0.0166944	0.012818	0.0192749	0.0297599
	PG 34:3_2	0.325382	0.265692	0.221423	0.286202	0.428922
	PG 34:2_1	0.135596	0.108767	0.106125	0.131524	0.149599
	PG 34:2_2	0.416713	0.334179	0.310278	0.388952	0.497436
	PG 34:1	0.3219	0.255039	0.263269	0.313432	0.356204
	PG 34:4;O_1	0.029616	0.0227169	0.0193351	0.0241384	0.0359141
	PG 34:4;O_2	0.017763	0.0149827	0.0165698	0.017882	0.024157
	PG 34:4;O_3	0.00565346	0.00441739	0.00383793	0.00543219	0.00778158
	PG 35:2	0.048018	0.0327584	0.0283551	0.0335149	0.03386
	PG 35:1	0.0352191	0.0270551	0.0296093	0.0345673	0.0353096
	PG 34:4;O2_1	0.0448369	0.0371847	0.0389034	0.0463531	0.0591949
	PG 34:4;O2_2	0.00139479	0.0011344	0.00110904	0.00168644	0.00200714
	PG 36:2	0.347378	0.266017	0.27302	0.323292	0.360081
	PG 34:3;O2	0.0317451	0.0298972	0.0365387	0.0365923	0.0317942
	PG 37:2	0.0551912	0.0440398	0.0463202	0.0603427	0.0561978
	PI 34:3	0.0824019	0.0662945	0.0485399	0.0748994	0.117857
	PI 34:2	0.114564	0.0877056	0.0782031	0.104007	0.138869
	PI 34:1	0.608713	0.478315	0.489889	0.588755	0.697462
	MGDG 34:7	0.262953	0.218084	0.137357	0.188535	0.421191
	MGDG 34:6_1	0.0164044	0.0140395	0.00818594	0.0117139	0.0258488
	MGDG 34:6_2	0.0498252	0.0402741	0.0259563	0.0360233	0.0749448
	MGDG 34:5_1	0.0181192	0.0141909	0.00993328	0.0136941	0.0249792
	MGDG 34:5_2	0.0180008	0.0138861	0.010887	0.0145884	0.0240356
	MGDG 34:5_3	0.00515973	0.00399577	0.00345401	0.00476658	0.0057861
	MGDG 34:4_1	0.018861	0.0149264	0.0111533	0.0150829	0.0240331
	MGDG 34:4_2	0.00195965	0.00143692	0.00117323	0.00145479	0.00206168
	MGDG 34:3_1	0.00319149	0.00228734	0.001741	0.00248691	0.00351255
	MGDG 34:3_2	0.0214233	0.0157685	0.0134415	0.0186919	0.0257531
	MGDG 34:2	0.0138721	0.0105525	0.00996686	0.0129383	0.0151326
	MGDG 34:1_1	0.00392056	0.00313892	0.00323393	0.00414453	0.00461596
	MGDG 34:1_2	0.0224282	0.0177392	0.0178189	0.021263	0.0232649
	MGMG 16:0	0.00833359	0.00662423	0.00683586	0.00785634	0.00863117
	MGMG 18:3	0.0252448	0.0195514	0.0158168	0.0209552	0.0349756
	DGDG 30:0	0.00251838	0.00170851	0.00218743	0.00254628	0.00249441
	DGDG 32:3	0.0296775	0.0252367	0.0212514	0.0262199	0.0353679
	DGDG 32:2	0.0061188	0.00460829	0.00430141	0.00663032	0.00707359
	DGDG 32:1	0.0251492	0.0283634	0.0174338	0.0222417	0.0218511
	DGDG 32:0	0.0717554	0.0577689	0.0595549	0.0675087	0.0798405
	DGDG 34:7	0.0110071	0.00878445	0.00552558	0.00729335	0.0172988
	DGDG 34:6	0.0891717	0.0781667	0.0532558	0.0663032	0.13727
	DGDG 34:5	0.0759353	0.0612678	0.0432027	0.0581057	0.111356
	DGDG 34:4_1	0.00445088	0.0031239	0.00266696	0.00380091	0.00506199
	DGDG 34:4_2	0.0592853	0.0474211	0.0366492	0.048341	0.0791402
	DGDG 34:3	0.494624	0.372223	0.293957	0.424943	0.635923
	DGDG 34:2	0.334394	0.248645	0.232875	0.318858	0.384495
	DGDG 34:1	0.634652	0.501011	0.521105	0.620839	0.647829
	DGDG 34:0	0.0225716	0.0156333	0.0193426	0.0228445	0.0194699
	DGDG 34:4;O	0.0172074	0.0131767	0.0125981	0.0145867	0.0182092
	DGDG 34:3;O_1	0.0133061	0.01139	0.00967131	0.0110907	0.0142872
	DGDG 34:3;O_2	0.0165804	0.0136233	0.014507	0.0161539	0.0172287
	DGDG 34:2;O_1	0.00636173	0.00485715	0.00531595	0.00566864	0.00586848
	DGDG 34:2;O_2	0.0144207	0.0110178	0.0136798	0.0150086	0.0133068
	DGDG 34:1;O_1	0.00332132	0.00227536	0.0029822	0.00334609	0.00260085
	DGDG 34:1;O_2	0.0090565	0.00625009	0.00916229	0.0098852	0.00644301
	DGDG 36:6	0.0223626	0.0168245	0.008017	0.0291734	0.0363484
	DGDG 36:5	0.00663392	0.00549928	0.00376883	0.00499824	0.00987501
	DGDG 36:4	0.0109375	0.0088589	0.00661721	0.00952355	0.0149876
	DGDG 34:5;2O	0.0182523	0.0152611	0.0125345	0.0156717	0.0201002
	DGDG 36:3_1	0.00350442	0.00268883	0.002468	0.00331375	0.00533392
	DGDG 36:3_2	0.00600395	0.00439259	0.00402145	0.00545963	0.0072837
	DGDG 34:4;2O_1	0.0032971	0.00296026	0.00256386	0.00311612	0.00368756
	DGDG 34:4;2O_2	0.0130274	0.0106456	0.0104348	0.011814	0.0124663
	DGDG 36:2_1	0.00286992	0.00205637	0.00235161	0.00331329	0.00329527
	DGDG 36:2_2	0.00521749	0.00410514	0.00418999	0.00521133	0.00590715
	DGDG 34:3;O2	0.0703621	0.0626078	0.0602548	0.0669059	0.0756384
	DGDG 34:4;3O	0.0169984	0.0155589	0.016543	0.0171183	0.0168085
	DGMG 16:0	0.216669	0.137924	0.137217	0.176315	0.167226
	DGMG 18:3	0.0281613	0.0149177	0.0149183	0.0208587	0.0220467
	SQDG 30:0_1	0.0026484	0.00202279	0.00131757	0.00252679	0.00460129
	SQDG 30:0_2	0.00727864	0.00649596	0.00423481	0.00576408	0.0106181
	SQDG 30:0_3	0.041448	0.0304539	0.0338823	0.039667	0.0445792
	SQDG 32:0	4.00555	5.53099	5.21456	4.18656	5.01887
	SQDG 34:3	2.76596	2.21733	1.71689	2.53338	3.6301
	SQDG 34:2	1.05572	0.806665	0.738645	0.961564	1.22125
	SQDG 34:1	2.38557	1.85607	1.93217	2.33185	2.51987
	SQDG 34:0	0.0810635	0.0650613	0.0687605	0.0789159	0.0867842
	SQDG 34:4;O	0.0680426	0.0510146	0.0536374	0.0634752	0.0715678
	SQDG 34:3;O_1	0.226298	0.175273	0.158466	0.194759	0.251768
	SQDG 34:3;O_2	0.0927811	0.0709934	0.0847188	0.0950654	0.100873
	SQDG 35:1	0.0245522	0.0165165	0.0192681	0.0210558	0.0219863
	SQDG 36:2	0.0550968	0.0442847	0.0456974	0.0525841	0.0548798
	SQDG 36:1	0.0182952	0.0142349	0.0151238	0.018856	0.017866
	SQDG 34:3;O3	0.207262	0.15691	0.200983	0.216	0.167105
	SQDG 34:3;O4	0.200146	0.159683	0.23716	0.236389	0.151529
	SQMG 16:0	0.113386	0.119781	0.123338	0.113685	0.103538
	DGTS 32:1	0.364555	0.292001	0.285514	0.344271	0.442675
	DGTS 32:0	0.0892315	0.0735353	0.0725284	0.0866192	0.0967968
	DGTS 33:3_1	0.00998848	0.00782302	0.00638515	0.00861588	0.0134512
	DGTS 33:3_2	0.00114555	0.000795297	0.000784229	0.00103427	0.0014843
	DGTS 33:2	0.0191722	0.0146997	0.0132122	0.0164128	0.0220775
	DGTS 34:6_1	0.0113893	0.00953899	0.00649766	0.00810284	0.0173017
	DGTS 34:6_2	0.00438322	0.00402017	0.00295549	0.00367993	0.00586603
	DGTS 34:5_1	0.0190049	0.0156943	0.012401	0.0153023	0.0255289
	DGTS 34:5_2	0.00622989	0.00652843	0.00524945	0.00607445	0.00792536
	DGTS 34:4_1	0.119436	0.0965552	0.0676154	0.091726	0.171942
	DGTS 34:4_2	0.0347677	0.0285277	0.0279241	0.0328063	0.0438606
	DGTS 34:3	4.79054	3.87871	2.89831	4.03972	6.05513
	DGTS 34:2	3.12891	2.54751	2.12508	2.72789	3.68648
	DGTS 34:1	0.722396	0.607695	0.537067	0.646432	0.796953
	DGTS 34:4;O	0.210923	0.162629	0.163985	0.189192	0.214073
	DGTS 35:3_1	0.0106603	0.0126317	0.00513417	0.0109696	0.023751
	DGTS 35:3_2	0.00959015	0.00739181	0.00654593	0.00856743	0.0118248
	DGTS 36:6_1	0.161999	0.134182	0.0808926	0.112453	0.267916
	DGTS 36:6_2	0.460955	0.399718	0.297482	0.392394	0.579674
	DGTS 36:5_1	0.36446	0.286372	0.192283	0.263748	0.549324
	DGTS 36:5_2	0.292269	0.253653	0.209045	0.258782	0.348198
	DGTS 36:4_1	0.0508307	0.0497069	0.0263059	0.0644186	0.105905
	DGTS 36:4_2	0.297836	0.227732	0.181058	0.212058	0.354841
	DGTS 34:5;O2	0.0297739	0.0250768	0.0253531	0.0278947	0.0314468
	DGTS 36:3_2	0.110938	0.126646	0.0765114	0.101209	0.151168
	DGTS 36:3_1	0.0394502	0.0157999	0.0202211	0.0213875	0.0332586
	DGTS 34:4;O2	0.123581	0.0982695	0.104624	0.117796	0.127939
	DGTS 36:2_1	0.146103	0.113518	0.111938	0.134693	0.149568
	DGTS 34:3;O2	0.625203	0.477878	0.494401	0.615048	0.654915
	DGTS 36:1	0.0169813	0.0146466	0.014352	0.0166884	0.0159976
	DGTS 36:6;O_1	0.0889596	0.065401	0.054336	0.0655806	0.0963006
	DGTS 36:6;O_2	0.0735514	0.0594229	0.0596698	0.0684002	0.0803524
	DGTS 36:5;O_1	0.0549209	0.0421685	0.0318706	0.0420582	0.0597728
	DGTS 36:5;O_2	0.0791159	0.0682876	0.0655726	0.0726549	0.0802402
	DGTS 37:4	0.0061699	0.00500314	0.00362192	0.00511488	0.00851651
	DGTS 36:4;O_1	0.0358948	0.0253417	0.0223387	0.0306685	0.0382846
	DGTS 36:4;O_2	0.023197	0.0173275	0.0183497	0.0226641	0.0246928
	DGTS 37:3_1	0.00463147	0.00346711	0.00288878	0.00411281	0.00567992
	DGTS 37:3_2	0.0174625	0.0116369	0.0116528	0.015796	0.0183109
	DGTS 36:3;O_1	0.0210898	0.0164822	0.0170104	0.0198478	0.0204292
	DGTS 36:3,O_2	0.00574356	0.0067864	0.00430267	0.00619966	0.00961176
	DGTS 37:2_1	0.0113502	0.00876237	0.00897676	0.0107536	0.0115722
	MGTS 16:1	0.0837039	0.0687851	0.0723289	0.0822936	0.104663
	MGTS 16:0	3.04728	2.57815	2.49728	2.9184	3.73482
	MGTS 18:3	0.786797	0.660737	0.513493	0.651281	1.06439
	MGTS 18:2	0.699049	0.54642	0.508	0.625646	0.861505
	MGTS 18:1	0.381875	0.30962	0.31459	0.365946	0.431498
	MGTS 18:3;O2	0.0812301	0.0686697	0.0668257	0.0758434	0.0767581
	MGTS 18:2;O2	0.0517962	0.0428929	0.0483192	0.0514769	0.0441668
	MGTS 18:3;O3	0.0626916	0.0455654	0.0547303	0.0595599	0.0432729
	MGTS 18:2;O3	0.0154575	0.01258	0.0161264	0.0167097	0.0118301
	Cer 34:2;O_1	0.000375174	0.000201228	0.000215343	0.000391582	0.000309862
	Cer 34:2;O_2	0.0113784	0.00811452	0.00886761	0.0114981	0.0106855
	Cer 33:0;O2_1	0.0104866	0.00882217	0.00834544	0.00891315	0.0135324
	Cer 33:0;O2_2	0.0243437	0.018411	0.02256	0.0252322	0.0250151
	Cer 34:3;O2_1	0.00114329	0.000954327	0.000996465	0.00131246	0.0011075
	Cer 34:3;O2_2	0.00649228	0.00561741	0.00478546	0.00607144	0.0069629
	Cer 34:1;O2_1	0.00605247	0.00471259	0.00510933	0.00632559	0.0053288
	Cer 34:1;O2_2	0.00636442	0.00444991	0.00541759	0.006447	0.0122676
	Cer 34:0;O2_1	0.00378751	0.00239683	0.00290724	0.00313296	0.00345226
	Cer 34:0;O2_2	0.00180112	0.00124769	0.00167772	0.00181901	0.00127364
	Cer 34:0;O2_3	0.0008898	0.000703567	0.000739529	0.00123436	0.000678136
	Cer 34:0;O2_4	0.00294625	0.00220532	0.00297018	0.00312193	0.0016905
	Cer 35:0;O2_1	0.0171981	0.0134457	0.0131638	0.0142045	0.0208122
	Cer 35:0;O2_2	0.00684791	0.00664421	0.00706704	0.0065917	0.0064539
	Cer 35:0;O2_3	0.0954914	0.07589	0.079526	0.0919255	0.0942256
	Cer 37:1;O2	0.00861371	0.0073392	0.00820037	0.008808	0.00769979
	Cer 37:1;O3_1	0.00119747	0.000806156	0.00117137	0.00150921	0.00107751
	Cer 37:1;O3_2	0.0124307	0.00838459	0.0107905	0.0123541	0.0103746
	Cer 37:1;O3_3	0.00546878	0.00418985	0.00458806	0.00539153	0.00414108
	Cer 48:0;O3	0.126578	0.0966781	0.0972168	0.122026	0.139765
	PI-Cer 34:1;O2	0.0244735	0.0198271	0.0201119	0.025185	0.0249719
	TG 40:0	0.0278201	0.0296448	0.0238012	0.0405847	0.0549249
	TG 44:0	0.0468124	0.038758	0.0338075	0.0400706	0.0412229
	TG 45:1_1	0.00577532	0.00332406	0.00450125	0.0055313	0.00321521
	TG 45:1_2	0.00585922	0.0045279	0.00436556	0.00544837	0.00530231
	TG 45:1_3	0.0191433	0.0144017	0.0132727	0.016289	0.0160478
	TG 45:0_1	0.00309476	0.00267308	0.00250925	0.00298556	0.00311069
	TG 45:0_2	0.0444972	0.0362116	0.031164	0.0354254	0.0407541
	TG 46:4_1	0.00466668	0.00191558	0.00427139	0.00594733	0.00309626
	TG 46:4_2	0.014508	0.011633	0.00658367	0.0110287	0.0249119
	TG 46:1	0.154079	0.113241	0.1187	0.152173	0.141344
	TG 46:0	0.377298	0.29225	0.297326	0.346199	0.350783
	TG 47:2_1	0.0253044	0.0195752	0.0221843	0.0253872	0.0244479
	TG 47:2_2	0.0304952	0.0223465	0.0200764	0.0261282	0.0257747
	TG 47:1_1	0.0123133	0.0087801	0.0100555	0.0124731	0.00858091
	TG 47:1_2	0.056815	0.0397041	0.0392817	0.0488785	0.0456184
	TG 47:0_1	0.0175856	0.0140452	0.0129961	0.0141675	0.0148794
	TG 47:0_2	0.0850773	0.0698284	0.0603798	0.0705285	0.074081
	TG 48:5	0.0466502	0.0425438	0.0158123	0.0290759	0.101671
	TG 48:4	0.137718	0.121321	0.0535338	0.0948607	0.214234
	TG 48:3	0.431203	0.343542	0.232445	0.371282	0.578708
	TG 48:2	0.673992	0.516023	0.453484	0.62819	0.732467
	TG 48:0	1.57721	1.20624	1.21308	1.43984	1.39445
	TG 49:3	0.0496859	0.0402794	0.0325555	0.0444192	0.0555095
	TG 49:2_1	0.0716797	0.0596654	0.0479261	0.0650715	0.0719964
	TG 49:2_2	0.0803114	0.0583648	0.0575552	0.0753245	0.0760142
	TG 49:1	0.222082	0.201709	0.172956	0.194398	0.174507
	TG 49:0_1	0.050827	0.0414443	0.0401169	0.0464081	0.0405911
	TG 49:0_2	0.0688045	0.0544776	0.0504405	0.0562874	0.0615737
	TG 50:6	0.159749	0.144492	0.0428993	0.0879922	0.424235
	TG 50:5	0.38887	0.338778	0.139928	0.259956	0.728228
	TG 50:4	0.759328	0.629114	0.3424	0.565152	1.16356
	TG 50:3	2.69902	2.19927	1.39455	2.36178	3.63153
	TG 50:2	4.50902	3.52112	2.90359	4.20213	4.9053
	TG 50:1	11.5704	8.74134	9.19699	11.5446	10.6976
	TG 50:0	0.380832	0.282792	0.299581	0.318673	0.350127
	TG 51:3_1	0.0661724	0.0589157	0.0381919	0.0563658	0.0775567
	TG 51:3_2	0.0608155	0.0502826	0.0376002	0.0539763	0.0656655
	TG 51:1	0.397138	0.322474	0.322662	0.373319	0.385883
	TG 51:0_1	0.174326	0.156749	0.148733	0.159429	0.160391
	TG 51:0_2	0.0222508	0.0192861	0.017409	0.01911	0.0244391
	TG 52:6	0.197341	0.181897	0.0604157	0.116563	0.453707
	TG 52:5	0.395682	0.343798	0.150593	0.270715	0.711292
	TG 52:4	1.61638	1.34513	0.751512	1.24366	2.45201
	TG 52:3	2.49166	1.93441	1.48893	2.18251	2.89743
	TG 52:2	5.53802	4.23641	4.29347	5.23528	5.31632
	TG 52:0	0.112687	0.0921195	0.0877813	0.104343	0.10638
	TG 53:4	0.13116	0.119694	0.0618741	0.0963774	0.196561
	TG 53:3	0.542786	0.474638	0.312545	0.455209	0.667906
	TG 53:1_1	1.19943	1.07114	1.02766	1.1127	1.1029
	TG 53:1_2	0.0665297	0.0529256	0.0497736	0.0651116	0.06844
	TG 53:0_1	0.0598308	0.0465568	0.0492267	0.0579033	0.0515176
	TG 53:0_2	0.0185548	0.0145747	0.0135289	0.0145077	0.0183607
	TG 54:6	0.126785	0.110903	0.0440174	0.0812726	0.265286
	TG 54:5	0.796108	0.725937	0.432252	0.583261	1.09777
	TG 54:4	0.822236	0.657995	0.436296	0.691486	1.06736
	TG 54:3	2.5548	1.96459	1.87985	2.00347	2.64312
	TG 54:1	0.681638	0.505385	0.52461	0.670612	0.65879
	TG 55:4	0.258056	0.228711	0.128524	0.195332	0.352666
	TG 55:3_1	0.304229	0.258748	0.193738	0.266449	0.328127
	TG 55:3_2	0.0621446	0.0493107	0.0449642	0.0561958	0.0652956
	TG 55:2_1	0.63816	0.566039	0.477564	0.530562	0.609219
	TG 55:2_2	0.0450482	0.036339	0.0339633	0.0434326	0.0499402
	TG 55:0_1	0.0194511	0.0170401	0.0143814	0.0169527	0.016097
	TG 55:0_2	0.0195979	0.0151465	0.0133483	0.0130863	0.0198011
	TG 56:6_1	0.00184422	0.00136109	0.00187396	0.00222513	0.0023944
	TG 56:6_2	0.0221833	0.0201674	0.00651294	0.0126049	0.0443274
	TG 56:6_3	0.00424075	0.00280911	0.00289032	0.00366461	0.00359481
	TG 56:5_1	0.0262282	0.026805	0.0136896	0.0211464	0.0447626
	TG 56:5_2	0.0635753	0.0554214	0.0249603	0.0447438	0.115396
	TG 56:5_3	0.00308211	0.00246222	0.00211789	0.00315023	0.00316436
	TG 56:4_1	0.0100669	0.00895967	0.00488341	0.00764509	0.0151908
	TG 56:4_2	0.233365	0.184223	0.105006	0.17713	0.340137
	TG 56:1	0.443439	0.350895	0.357374	0.428439	0.440823
	TG 57:4_1	0.0122708	0.0113466	0.00661687	0.010181	0.017334
	TG 57:4_2	0.123155	0.105309	0.0708402	0.100113	0.149833
	TG 57:4_3	0.0104334	0.00781742	0.00462023	0.00724277	0.0150229
	TG 57:2_1	0.181145	0.142262	0.127439	0.147542	0.165019
	TG 57:2_2	0.0548995	0.0410243	0.0417371	0.0518889	0.056266
	TG 57:0_1	0.0173718	0.0139069	0.0139076	0.0152153	0.0152237
	TG 57:0_2	0.0155382	0.0116077	0.0107991	0.0116647	0.0150995
	TG 58:2	0.772987	0.567626	0.578961	0.755687	0.820133
	TG 58:1_1	0.0059652	0.00494202	0.0040993	0.00495079	0.0053319
	TG 58:1_2	0.0912552	0.072151	0.0725061	0.0899547	0.0990992
	TG 59:1_1	0.0640637	0.0530423	0.0520038	0.0623502	0.0592882
	TG 59:1_2	0.00841721	0.00585614	0.0055745	0.00671497	0.00826497
	TG 60:5	0.013058	0.0139804	0.00589896	0.00947558	0.0232804
	TG 60:3_1	0.0154139	0.0128918	0.00836858	0.0136743	0.0213496
	TG 60:3_2	0.0728006	0.0598079	0.0417341	0.0618786	0.0937238
	TG 60:1	0.11715	0.0860911	0.0914139	0.115861	0.127788
	TG 61:2_1	0.110514	0.0884355	0.088433	0.107919	0.0994735
	TG 61:2_2	0.0100069	0.00761373	0.00689381	0.0104599	0.0118963
	TG 62:5_1	0.0115417	0.0100669	0.00456526	0.00909046	0.0204063
	TG 62:1	0.0207408	0.0143631	0.0147981	0.0197493	0.0222735
	TG 63:2_1	0.0254972	0.0204093	0.0200438	0.0242396	0.0244803
	TG 63:2_2	0.0082726	0.00511036	0.0058527	0.00748166	0.00893099
	TG 64:4	0.0165808	0.0133372	0.00780951	0.0137291	0.0243746
	TG 64:2	0.0372368	0.0262136	0.0270763	0.0334552	0.0401513
	DG 34:3_1	0.00999868	0.00785256	0.0071885	0.0100151	0.0107966
	DG 34:3_2	0.00270633	0.00195834	0.00242024	0.00299155	0.00335892
	DG 34:3_3	0.0117659	0.00946696	0.00713046	0.0100703	0.0157834
	DG 34:2_1	0.00508184	0.00308817	0.00365392	0.00502612	0.00472669
	DG 34:2_3	0.00142129	0.000980111	0.00109776	0.00137327	0.000961289
	DG 34:2_2	0.00567839	0.00441548	0.00348139	0.00517948	0.00627932
	DG 34:1	0.00927833	0.0071466	0.00732867	0.00877887	0.00892205
	DG 36:4	0.0057764	0.00411195	0.00239218	0.00421297	0.00814866
	DG 36:2	0.0111778	0.00871105	0.00844897	0.0105359	0.0106923
	DG 34:3;O2	0.00912518	0.00572394	0.00620156	0.00895336	0.00762108

## Sheet: Table S6
Supplementary Table S6: Normalized datasets (by the sum) of all l lipid molecular species identified in Dunaliella salina lipid extracts by the C18-HPLC-ESI-MS and MS/MS method reported in this study. PC - phosphatidylcholine; LPC: lyso phosphatidylcholine; PG: phosphatidylglycerol; PI: phosphatidylinositol; MGDG: monogalactosyl diacylglycerol; MGMG: monogalatosyl monoacylglycerol; DGDG: digalact…
	Lipid species	Dun 1	Dun 2	Dun 3	Dun 4	Dun 5
	PC O-31:0	0.000247031	0.000240286	0.000296085	0.000265962	0.000200868
	PC 31:1	0.000120647	0.000151405	0.000198888	0.00014498	0.00012416
	PC 32:4_1	8.35649e-05	8.12191e-05	7.53298e-05	8.18458e-05	9.90057e-05
	PC 34:2_2	9.39492e-05	8.88982e-05	8.93818e-05	8.74796e-05	0.000112153
	PC 34:2_3	8.03031e-06	3.97228e-06	8.97954e-06	8.10282e-06	1.71247e-05
	PC O-34:3_1	0.000766342	0.00073025	0.00067616	0.000773871	0.000788858
	PC O-34:3_2	8.09904e-05	8.27529e-05	8.48987e-05	7.98714e-05	6.17511e-05
	PC 33:2_1	0.000231118	0.000243579	0.000281136	0.000256856	0.000192558
	PC 33:2_2	9.68788e-05	0.000117091	0.000143262	0.000104171	8.70256e-05
	PC O-34:2_1	0.00118331	0.00121719	0.00128562	0.00113278	0.0010518
	PC O-34:2_2	9.15674e-05	0.000113031	0.000113973	0.00010085	8.9971e-05
	PC 34:3	0.00161642	0.00166205	0.00141554	0.00161973	0.00185647
	PC 34:2	0.00273157	0.00263147	0.00278357	0.00285126	0.00268859
	PC 34:1	0.00271144	0.00280339	0.00320829	0.00306207	0.00264097
	PC O-36-4	0.000400061	0.000441504	0.000469164	0.000427456	0.000402188
	PC O-36-1_1	1.42458e-05	1.76921e-05	8.42461e-06	1.30274e-05	1.53742e-05
	PC O-36:1_2	0.000100514	0.000105021	7.60154e-05	9.17718e-05	0.000110068
	PC 36:6_1	0.000162892	0.000165964	0.000114774	0.000132254	0.000226378
	PC 36:6_2	0.000217141	0.000241281	0.00017045	0.000181466	0.000311451
	PC 36:6_3	0.000140914	0.000152288	0.000124272	0.000141229	0.000164096
	PC 36:5_1	0.000209312	0.00018293	0.000184853	0.000201327	0.000236523
	PC 36:5_2	0.000225801	0.000236262	0.000182558	0.000190465	0.000271217
	PC 36:4_1	0.000358444	0.000387543	0.00031992	0.000312027	0.000467887
	PC 36:4_2	0.000857536	0.000891693	0.000753088	0.000808047	0.000952194
	PC 36:4_3	0.000474344	0.000506616	0.00054414	0.000519393	0.000475189
	PC 36:3_1	0.00168594	0.0017186	0.00163679	0.00167886	0.0017217
	PC 36:3_2	0.000191201	0.000195339	0.000215553	0.000194589	0.000169595
	PC 36:2	0.00444177	0.00447049	0.00512975	0.0048603	0.00394998
	PC 37:2_1	0.000899086	0.000839715	0.00106265	0.000986509	0.000749175
	PC 37:2_2	0.000192446	0.00018612	0.000228349	0.000200362	0.000162919
	PC 36:4;O2	0.000504623	0.000448728	0.000615232	0.000554933	0.000367073
	PC 38:2_1	3.59801e-05	2.62055e-05	3.33692e-05	2.44586e-05	2.09416e-05
	PC 38:2_2	8.58238e-05	8.47153e-05	0.00011093	9.16532e-05	6.88566e-05
	LPC 16:1	0.000138627	0.000138537	0.000150677	0.000151773	0.00012185
	LPC 16:0	0.00185243	0.00186296	0.00212911	0.0019894	0.00185632
	LPC 18:3	0.000571814	0.00057237	0.000542325	0.000544159	0.000628206
	LPC 18:2	0.000591791	0.000613036	0.000605836	0.00059572	0.000608116
	PG 32:1_1	0.000409335	0.000403891	0.00050549	0.000470264	0.000352467
	PG 32:1_2	6.42999e-05	6.85069e-05	8.35672e-05	7.31001e-05	6.30651e-05
	PG 32:0	7.1568e-05	6.54832e-05	8.39976e-05	7.44581e-05	5.69872e-05
	PG 33:1	0.000123433	0.000121109	0.000156132	0.000144117	0.000105099
	PG 34:4	0.000372215	0.000366692	0.000321102	0.000376956	0.000546469
	PG 34:3_1	4.18777e-05	4.07163e-05	3.73858e-05	4.41673e-05	5.01587e-05
	PG 34:3_2	0.00063543	0.000648002	0.000645817	0.000655817	0.000722923
	PG 34:2_1	0.000264802	0.000265275	0.00030953	0.000301379	0.00025214
	PG 34:2_2	0.000813785	0.000815035	0.000904978	0.000891263	0.0008384
	PG 34:1	0.000628628	0.000622021	0.000767869	0.000718213	0.000600362
	PG 34:4;O_1	5.78363e-05	5.54046e-05	5.63942e-05	5.53119e-05	6.05312e-05
	PG 34:4;O_2	3.46887e-05	3.65417e-05	4.83285e-05	4.09755e-05	4.07152e-05
	PG 34:4;O_3	1.10405e-05	1.07737e-05	1.1194e-05	1.24476e-05	1.31154e-05
	PG 35:2	9.37729e-05	7.98952e-05	8.27023e-05	7.67976e-05	5.70691e-05
	PG 35:1	6.87783e-05	6.59851e-05	8.63606e-05	7.92092e-05	5.95124e-05
	PG 34:4;O2_1	8.75605e-05	9.06906e-05	0.000113468	0.000106216	9.97697e-05
	PG 34:4;O2_2	2.72384e-06	2.76671e-06	3.23471e-06	3.86438e-06	3.38293e-06
	PG 36:2	0.000678383	0.000648793	0.000796309	0.000740806	0.000606897
	PG 34:3;O2	6.1994e-05	7.2917e-05	0.000106571	8.38492e-05	5.35874e-05
	PG 37:2	0.000107781	0.00010741	0.000135101	0.000138272	9.47182e-05
	PI 34:3	0.000144773	0.000144037	0.000124969	0.000155743	0.000183441
	PI 34:2	0.000201279	0.000190556	0.000201338	0.000216268	0.000216145
	PI 34:1	0.00106945	0.00103923	0.00126124	0.00122423	0.00108558
	MGDG 34:7	0.00618616	0.00617233	0.00456811	0.00503589	0.00851523
	MGDG 34:6_1	0.000385925	0.000397353	0.000272241	0.000312885	0.000522584
	MGDG 34:6_2	0.00117218	0.00113986	0.000863232	0.000962205	0.00151516
	MGDG 34:5_1	0.000426268	0.000401637	0.000330352	0.000365776	0.000505005
	MGDG 34:5_2	0.000423481	0.000393011	0.000362069	0.000389664	0.000485927
	MGDG 34:5_3	0.000121386	0.00011309	0.00011487	0.000127318	0.000116978
	MGDG 34:4_1	0.00044372	0.000422453	0.000370926	0.000402873	0.000485878
	MGDG 34:4_2	4.61022e-05	4.06684e-05	3.90183e-05	3.88584e-05	4.1681e-05
	MGDG 34:3_1	7.50822e-05	6.47375e-05	5.79006e-05	6.6427e-05	7.10132e-05
	MGDG 34:3_2	0.000503999	0.000446289	0.000447024	0.000499272	0.000520651
	MGDG 34:2	0.00032635	0.000298662	0.000331469	0.00034559	0.000305936
	MGDG 34:1_1	9.22341e-05	8.88394e-05	0.000107551	0.000110703	9.33208e-05
	MGDG 34:1_2	0.000527639	0.000502065	0.000592604	0.000567947	0.000470346
	MGMG 16:0	0.000113785	0.000111904	0.000132299	0.000118859	9.9281e-05
	MGMG 18:3	0.000344688	0.000330284	0.000306113	0.000317033	0.00040231
	DGDG 30:0	5.92467e-05	4.8355e-05	7.27477e-05	6.80126e-05	5.04295e-05
	DGDG 32:3	0.000698184	0.000714262	0.00070676	0.000700349	0.000715034
	DGDG 32:2	0.000143949	0.000130426	0.000143052	0.0001771	0.000143007
	DGDG 32:1	0.000591654	0.000802754	0.000579797	0.000594089	0.000441764
	DGDG 32:0	0.0016881	0.00163501	0.00198062	0.0018032	0.00161414
	DGDG 34:7	0.000258951	0.000248622	0.000183765	0.00019481	0.000349729
	DGDG 34:6	0.00209783	0.00221231	0.00177113	0.001771	0.00277518
	DGDG 34:5	0.00178643	0.00173403	0.0014368	0.00155204	0.00225129
	DGDG 34:4_1	0.00010471	8.84142e-05	8.86954e-05	0.000101525	0.000102338
	DGDG 34:4_2	0.00139473	0.00134214	0.00121884	0.00129122	0.00159998
	DGDG 34:3	0.0116364	0.0105348	0.00977615	0.0113505	0.0128565
	DGDG 34:2	0.00786687	0.00703727	0.00774474	0.00851689	0.00777334
	DGDG 34:1	0.0149307	0.0141799	0.0173304	0.016583	0.0130972
	DGDG 34:0	0.000531014	0.000442463	0.000643279	0.000610189	0.000393623
	DGDG 34:4;O	0.000404816	0.000372933	0.000418978	0.000389619	0.000368136
	DGDG 34:3;O_1	0.000313036	0.000322366	0.000321639	0.00029624	0.000288845
	DGDG 34:3;O_2	0.000390065	0.000385575	0.000482459	0.000431479	0.000348314
	DGDG 34:2;O_1	0.000149664	0.000137469	0.000176793	0.000151413	0.000118643
	DGDG 34:2;O_2	0.000339259	0.000311831	0.000454951	0.000400889	0.000269023
	DGDG 34:1;O_1	7.81364e-05	6.43983e-05	9.91794e-05	8.93759e-05	5.25813e-05
	DGDG 34:1;O_2	0.000213061	0.000176893	0.000304711	0.00026404	0.000130258
	DGDG 36:6	0.000526097	0.000476174	0.000266622	0.000779239	0.000734857
	DGDG 36:5	0.000156068	0.000155643	0.00012534	0.000133506	0.000199643
	DGDG 36:4	0.000257312	0.000250729	0.000220069	0.00025438	0.000303004
	DGDG 34:5;2O	0.0004294	0.000431928	0.000416862	0.000418599	0.000406366
	DGDG 36:3_1	8.24441e-05	7.61008e-05	8.20785e-05	8.85122e-05	0.000107836
	DGDG 36:3_2	0.000141247	0.000124321	0.000133742	0.00014583	0.000147255
	DGDG 34:4;2O_1	7.75668e-05	8.37827e-05	8.52665e-05	8.32335e-05	7.45515e-05
	DGDG 34:4;2O_2	0.00030648	0.000301296	0.000347032	0.000315559	0.000252032
	DGDG 36:2_1	6.75171e-05	5.82004e-05	7.82078e-05	8.85001e-05	6.66205e-05
	DGDG 36:2_2	0.000122745	0.000116186	0.000139347	0.000139198	0.000119425
	DGDG 34:3;O2	0.00165532	0.00177196	0.0020039	0.0017871	0.00152918
	DGDG 34:4;3O	0.000399899	0.000440356	0.000550173	0.000457239	0.000339818
	DGMG 16:0	0.00295836	0.00232997	0.00265564	0.00266748	0.00192354
	DGMG 18:3	0.000384509	0.000252007	0.000288723	0.000315574	0.000253594
	SQDG 30:0_1	4.65299e-06	4.39487e-06	3.39215e-06	5.25411e-06	7.16175e-06
	SQDG 30:0_2	1.27879e-05	1.41137e-05	1.09027e-05	1.19856e-05	1.65267e-05
	SQDG 30:0_3	7.28203e-05	6.61666e-05	8.72317e-05	8.2482e-05	6.9386e-05
	SQDG 32:0	0.00703738	0.0120171	0.0134252	0.00870535	0.00781169
	SQDG 34:3	0.00485954	0.00481755	0.00442021	0.0052678	0.00565012
	SQDG 34:2	0.00185481	0.00175263	0.00190168	0.00199944	0.00190083
	SQDG 34:1	0.00419122	0.00403266	0.00497447	0.00484874	0.00392208
	SQDG 34:0	0.000142421	0.000141357	0.000177028	0.000164094	0.000135077
	SQDG 34:4;O	0.000119544	0.000110838	0.000138092	0.000131988	0.000111393
	SQDG 34:3;O_1	0.000397585	0.000380811	0.000407979	0.000404974	0.000391868
	SQDG 34:3;O_2	0.000163008	0.000154246	0.000218113	0.000197675	0.000157005
	SQDG 35:1	4.3136e-05	3.58851e-05	4.96067e-05	4.37826e-05	3.42208e-05
	SQDG 36:2	9.68e-05	9.62166e-05	0.00011765	0.000109341	8.54185e-05
	SQDG 36:1	3.2143e-05	3.09278e-05	3.8937e-05	3.92085e-05	2.78078e-05
	SQDG 34:3;O3	0.000364139	0.000340916	0.000517442	0.00044914	0.000260093
	SQDG 34:3;O4	0.000351638	0.000346941	0.00061058	0.000491537	0.000235849
	SQMG 16:0	0.000111209	0.000145423	0.000186901	0.000131742	9.40106e-05
	DGTS 32:1	0.00857642	0.00826437	0.00949536	0.00919568	0.00894957
	DGTS 32:0	0.00209924	0.00208123	0.00241209	0.00231365	0.00195694
	DGTS 33:3_1	0.000234986	0.000221411	0.000212351	0.000230135	0.000271943
	DGTS 33:3_2	2.695e-05	2.25089e-05	2.60812e-05	2.76259e-05	3.00081e-05
	DGTS 33:2	0.00045104	0.00041604	0.000439401	0.000438396	0.000446342
	DGTS 34:6_1	0.000267941	0.000269978	0.000216093	0.000216432	0.000349789
	DGTS 34:6_2	0.000103118	0.000113781	9.82911e-05	9.82932e-05	0.000118594
	DGTS 34:5_1	0.000447103	0.000444189	0.000412422	0.000408733	0.000516117
	DGTS 34:5_2	0.000146563	0.000184771	0.000174581	0.000162252	0.000160227
	DGTS 34:4_1	0.00280981	0.00273276	0.00224869	0.00245005	0.00347614
	DGTS 34:4_2	0.000817937	0.000807405	0.000928676	0.000876275	0.000886729
	DGTS 34:3	0.112701	0.109777	0.0963895	0.107903	0.122417
	DGTS 34:2	0.07361	0.0721011	0.0706741	0.0728635	0.0745296
	DGTS 34:1	0.0169949	0.0171993	0.0178613	0.0172666	0.016112
	DGTS 34:4;O	0.00496213	0.0046028	0.00545366	0.00505344	0.00432792
	DGTS 35:3_1	0.000250792	0.000357508	0.000170747	0.000293004	0.000480174
	DGTS 35:3_2	0.000225615	0.000209207	0.000217699	0.000228841	0.000239063
	DGTS 36:6_1	0.00381116	0.0037977	0.00269025	0.00300368	0.00541646
	DGTS 36:6_2	0.0108443	0.011313	0.00989339	0.0104811	0.0117193
	DGTS 36:5_1	0.00857418	0.00810506	0.00639477	0.00704488	0.0111057
	DGTS 36:5_2	0.00687585	0.00717901	0.00695224	0.00691221	0.00703953
	DGTS 36:4_1	0.00119583	0.00140683	0.000874857	0.00172066	0.00214109
	DGTS 36:4_2	0.0070068	0.00644538	0.00602146	0.0056642	0.00717382
	DGTS 34:5;O2	0.000700454	0.000709736	0.000843172	0.000745083	0.00063576
	DGTS 36:3_2	0.0026099	0.00358441	0.00254455	0.00270336	0.00305616
	DGTS 36:3_1	0.000928094	0.000447178	0.000672496	0.000571273	0.000672389
	DGTS 34:4;O2	0.00290733	0.00278127	0.0034795	0.00314641	0.00258655
	DGTS 36:2_1	0.00343717	0.00321285	0.00372274	0.00359774	0.00302381
	DGTS 34:3;O2	0.0147084	0.0135251	0.0164423	0.0164283	0.0132404
	DGTS 36:1	0.000399499	0.000414535	0.000477305	0.000445756	0.000323424
	DGTS 36:6;O_1	0.00209284	0.00185101	0.00180706	0.0017517	0.00194691
	DGTS 36:6;O_2	0.00173035	0.00168182	0.00198445	0.00182701	0.00162448
	DGTS 36:5;O_1	0.00129205	0.00119347	0.00105992	0.0011234	0.00120843
	DGTS 36:5;O_2	0.00186126	0.00193271	0.00218075	0.00194066	0.00162222
	DGTS 37:4	0.000145151	0.000141602	0.000120454	0.000136621	0.000172178
	DGTS 36:4;O_1	0.000844452	0.000717233	0.000742919	0.000819174	0.000774
	DGTS 36:4;O_2	0.000545727	0.000490411	0.000610258	0.00060537	0.000499214
	DGTS 37:3_1	0.000108959	9.8128e-05	9.60723e-05	0.000109856	0.000114831
	DGTS 37:3_2	0.000410819	0.000329352	0.00038754	0.00042192	0.000370192
	DGTS 36:3;O_1	0.000496152	0.000466488	0.000565715	0.000530148	0.000413018
	DGTS 36:3,O_2	0.000135121	0.000192072	0.000143094	0.000165597	0.000194321
	DGTS 37:2_1	0.000267021	0.000247997	0.000298541	0.000287236	0.000233955
	MGTS 16:1	0.00114288	0.001162	0.00139983	0.00124503	0.0012039
	MGTS 16:0	0.041607	0.0435529	0.0483314	0.0441527	0.0429602
	MGTS 18:3	0.0107428	0.0111619	0.00993795	0.0098533	0.0122433
	MGTS 18:2	0.00954468	0.00923075	0.00983163	0.00946546	0.00990955
	MGTS 18:1	0.00521405	0.00523045	0.00608846	0.00553643	0.00496336
	MGTS 18:3;O2	0.0011091	0.00116005	0.00129332	0.00114744	0.000882918
	MGTS 18:2;O2	0.000707215	0.000724595	0.000935152	0.0007788	0.000508033
	MGTS 18:3;O3	0.000855979	0.000769742	0.00105923	0.000901088	0.000497752
	MGTS 18:2;O3	0.000211054	0.000212515	0.000312105	0.000252803	0.000136076
	Cer 34:2;O_1	6.87309e-06	4.59484e-06	5.75943e-06	7.95683e-06	4.79838e-06
	Cer 34:2;O_2	0.000208448	0.000185287	0.000237167	0.000233638	0.000165471
	Cer 33:0;O2_1	0.000192112	0.000201445	0.000223202	0.000181113	0.000209557
	Cer 33:0;O2_2	0.00044597	0.000420397	0.000603377	0.000512711	0.000387371
	Cer 34:3;O2_1	2.09447e-05	2.17911e-05	2.66508e-05	2.66688e-05	1.71502e-05
	Cer 34:3;O2_2	0.000118937	0.000128268	0.000127989	0.00012337	0.000107824
	Cer 34:1;O2_1	0.00011088	0.000107607	0.000136651	0.000128534	8.25193e-05
	Cer 34:1;O2_2	0.000116594	0.000101609	0.000144896	0.000131001	0.00018997
	Cer 34:0;O2_1	6.93862e-05	5.47291e-05	7.77553e-05	6.36608e-05	5.346e-05
	Cer 34:0;O2_2	3.2996e-05	2.84898e-05	4.48713e-05	3.69618e-05	1.97231e-05
	Cer 34:0;O2_3	1.63009e-05	1.60652e-05	1.9779e-05	2.50818e-05	1.05013e-05
	Cer 34:0;O2_4	5.39745e-05	5.03562e-05	7.94387e-05	6.34367e-05	2.61783e-05
	Cer 35:0;O2_1	0.000315065	0.000307018	0.000352072	0.000288631	0.000322287
	Cer 35:0;O2_2	0.000125452	0.000151714	0.000189011	0.000133942	9.99419e-05
	Cer 35:0;O2_3	0.00174938	0.00173287	0.00212695	0.0018679	0.00145913
	Cer 37:1;O2	0.000157801	0.000167583	0.000219322	0.000178976	0.000119235
	Cer 37:1;O3_1	2.19374e-05	1.84077e-05	3.13289e-05	3.06667e-05	1.66858e-05
	Cer 37:1;O3_2	0.000227727	0.000191454	0.000288596	0.000251032	0.000160656
	Cer 37:1;O3_3	0.000100187	9.5671e-05	0.000122709	0.000109554	6.41268e-05
	Cer 48:0;O3	0.00231887	0.00220754	0.0026001	0.00247954	0.00216434
	PI-Cer 34:1;O2	4.29977e-05	4.3078e-05	5.17792e-05	5.23686e-05	3.88678e-05
	TG 40:0	0.000301501	0.000410076	0.000375731	0.000484532	0.000525705
	TG 44:0	0.000507331	0.00053614	0.000533693	0.000478393	0.000394558
	TG 45:1_1	6.25901e-05	4.59817e-05	7.10579e-05	6.6037e-05	3.07739e-05
	TG 45:1_2	6.34994e-05	6.26344e-05	6.89158e-05	6.50469e-05	5.07502e-05
	TG 45:1_3	0.000207466	0.000199219	0.000209526	0.00019447	0.000153599
	TG 45:0_1	3.35395e-05	3.69767e-05	3.96117e-05	3.56439e-05	2.97735e-05
	TG 45:0_2	0.000482239	0.000500915	0.000491963	0.000422936	0.000390072
	TG 46:4_1	5.05752e-05	2.64982e-05	6.74292e-05	7.10038e-05	2.96353e-05
	TG 46:4_2	0.000157231	0.00016092	0.000103932	0.000131669	0.00023844
	TG 46:1	0.00166983	0.00156647	0.00187383	0.00181676	0.00135286
	TG 46:0	0.00408897	0.00404269	0.00469367	0.00413319	0.00335746
	TG 47:2_1	0.000274237	0.000270784	0.000350206	0.000303091	0.000233999
	TG 47:2_2	0.000330492	0.000309119	0.000316931	0.000311939	0.000246699
	TG 47:1_1	0.000133446	0.000121455	0.000158739	0.000148914	8.21308e-05
	TG 47:1_2	0.000615733	0.000549227	0.000620111	0.00058355	0.000436629
	TG 47:0_1	0.000190584	0.000194288	0.00020516	0.000169143	0.000142416
	TG 47:0_2	0.000922027	0.000965937	0.000953171	0.000842024	0.000709055
	TG 48:5	0.000505573	0.000588509	0.000249617	0.00034713	0.000973128
	TG 48:4	0.00149252	0.00167824	0.000845098	0.00113252	0.00205051
	TG 48:3	0.00467317	0.00475222	0.00366943	0.00443265	0.00553901
	TG 48:2	0.0073044	0.00713814	0.00715881	0.00749982	0.00701069
	TG 48:0	0.017093	0.0166859	0.01915	0.0171899	0.0133468
	TG 49:3	0.000538472	0.000557186	0.000513929	0.00053031	0.0005313
	TG 49:2_1	0.00077683	0.000825352	0.000756574	0.000776874	0.000689102
	TG 49:2_2	0.000870376	0.000807361	0.000908581	0.000899281	0.000727558
	TG 49:1	0.00240682	0.00279024	0.00273032	0.00232087	0.00167026
	TG 49:0_1	0.000550839	0.000573299	0.000633296	0.000554055	0.000388512
	TG 49:0_2	0.00074567	0.000753589	0.000796267	0.000672003	0.000589343
	TG 50:6	0.00173128	0.00199875	0.000677219	0.00105052	0.00406049
	TG 50:5	0.00421438	0.00468632	0.00220893	0.00310355	0.00697012
	TG 50:4	0.00822923	0.00870255	0.00540521	0.00674722	0.0111369
	TG 50:3	0.0292506	0.0304226	0.0220148	0.0281968	0.0347586
	TG 50:2	0.0488666	0.0487077	0.0458367	0.0501683	0.0469503
	TG 50:1	0.125394	0.120919	0.145186	0.137829	0.102391
	TG 50:0	0.00412728	0.00391187	0.00472926	0.00380457	0.00335119
	TG 51:3_1	0.000717145	0.000814981	0.000602907	0.000672938	0.000742322
	TG 51:3_2	0.000659089	0.00069556	0.000593566	0.000644411	0.000628507
	TG 51:1	0.00430399	0.00446079	0.00509362	0.00445697	0.00369342
	TG 51:0_1	0.00188926	0.00216831	0.00234793	0.00190339	0.00153516
	TG 51:0_2	0.000241143	0.000266785	0.000274824	0.00022815	0.000233915
	TG 52:6	0.00213868	0.00251618	0.000953737	0.00139162	0.00434259
	TG 52:5	0.00428821	0.00475576	0.00237729	0.00323201	0.00680802
	TG 52:4	0.0175175	0.0186072	0.0118636	0.0148478	0.023469
	TG 52:3	0.0270034	0.0267587	0.0235046	0.0260564	0.0277323
	TG 52:2	0.0600184	0.0586022	0.0677778	0.0625028	0.0508843
	TG 52:0	0.00122125	0.00127429	0.00138574	0.00124573	0.0010182
	TG 53:4	0.00142145	0.00165572	0.00097676	0.00115063	0.00188135
	TG 53:3	0.00588246	0.00656567	0.00493391	0.00543464	0.00639275
	TG 53:1_1	0.0129989	0.0148171	0.0162229	0.0132842	0.0105562
	TG 53:1_2	0.000721017	0.000732121	0.000785739	0.000777353	0.000655063
	TG 53:0_1	0.000648418	0.000644021	0.000777105	0.000691294	0.000493093
	TG 53:0_2	0.000201088	0.000201611	0.000213571	0.000173204	0.000175736
	TG 54:6	0.00137403	0.00153413	0.000694869	0.000970295	0.00253914
	TG 54:5	0.00862784	0.0100419	0.00682363	0.00696342	0.0105071
	TG 54:4	0.008911	0.00910205	0.00688747	0.00825549	0.010216
	TG 54:3	0.0276877	0.0271761	0.0296758	0.023919	0.0252982
	TG 54:1	0.00738727	0.006991	0.00828162	0.00800629	0.00630551
	TG 55:4	0.00279668	0.00316376	0.00202891	0.00233202	0.00337549
	TG 55:3_1	0.00329709	0.00357926	0.0030584	0.00318107	0.00314061
	TG 55:3_2	0.000673493	0.000682115	0.000709816	0.000670909	0.000624966
	TG 55:2_1	0.00691607	0.00783002	0.00753894	0.00633425	0.00583104
	TG 55:2_2	0.000488211	0.000502678	0.000536153	0.000518532	0.000477995
	TG 55:0_1	0.000210801	0.000235716	0.000227028	0.000202395	0.00015407
	TG 55:0_2	0.000212393	0.000209521	0.00021072	0.000156235	0.000189523
	TG 56:6_1	1.99868e-05	1.88279e-05	2.95827e-05	2.65653e-05	2.29176e-05
	TG 56:6_2	0.000240412	0.000278975	0.000102815	0.000150487	0.000424272
	TG 56:6_3	4.59592e-05	3.88584e-05	4.56273e-05	4.37509e-05	3.44072e-05
	TG 56:5_1	0.000284248	0.000370794	0.000216108	0.000252462	0.000428438
	TG 56:5_2	0.000688998	0.000766644	0.000394029	0.000534186	0.0011045
	TG 56:5_3	3.34024e-05	3.406e-05	3.34336e-05	3.76099e-05	3.02872e-05
	TG 56:4_1	0.0001091	0.000123939	7.70907e-05	9.1273e-05	0.000145396
	TG 56:4_2	0.0025291	0.00254836	0.00165765	0.00211471	0.00325557
	TG 56:1	0.00480578	0.00485394	0.0056416	0.00511503	0.00421926
	TG 57:4_1	0.000132985	0.000156957	0.000104456	0.000121548	0.000165909
	TG 57:4_2	0.00133469	0.00145674	0.0011183	0.00119523	0.0014341
	TG 57:4_3	0.000113073	0.000108138	7.29362e-05	8.64698e-05	0.000143789
	TG 57:2_1	0.00196316	0.00196792	0.00201178	0.00176147	0.00157945
	TG 57:2_2	0.000594974	0.00056749	0.000658873	0.00061949	0.000538541
	TG 57:0_1	0.000188268	0.000192374	0.000219549	0.000181652	0.000145711
	TG 57:0_2	0.000168396	0.000160569	0.000170477	0.000139262	0.000144523
	TG 58:2	0.00837726	0.00785197	0.00913963	0.00902198	0.00784977
	TG 58:1_1	6.46479e-05	6.8363e-05	6.47126e-05	5.91063e-05	5.10334e-05
	TG 58:1_2	0.00098898	0.000998065	0.0011446	0.00107395	0.000948512
	TG 59:1_1	0.000694292	0.000733734	0.000820945	0.000744384	0.000567468
	TG 59:1_2	9.12217e-05	8.1008e-05	8.80005e-05	8.01684e-05	7.91068e-05
	TG 60:5	0.000141516	0.000193391	9.31224e-05	0.000113127	0.000222825
	TG 60:3_1	0.000167049	0.000178333	0.000132109	0.000163254	0.000204344
	TG 60:3_2	0.000788978	0.000827323	0.000658824	0.000738754	0.000897062
	TG 60:1	0.00126962	0.0011909	0.00144308	0.00138324	0.0012231
	TG 61:2_1	0.00119769	0.00122333	0.00139603	0.00128842	0.000952095
	TG 61:2_2	0.00010845	0.000105321	0.000108827	0.000124878	0.000113863
	TG 62:5_1	0.000125084	0.000139255	7.20683e-05	0.000108529	0.000195315
	TG 62:1	0.000224778	0.000198685	0.000233607	0.000235782	0.000213187
	TG 63:2_1	0.000276326	0.000282322	0.000316417	0.000289391	0.000234309
	TG 63:2_2	8.96544e-05	7.06917e-05	9.23922e-05	8.93219e-05	8.54815e-05
	TG 64:4	0.000179695	0.000184494	0.000123283	0.000163909	0.000233298
	TG 64:2	0.000403555	0.000362613	0.000427433	0.000399414	0.000384302
	DG 34:3_1	0.000183173	0.000179305	0.000192259	0.000203505	0.000167191
	DG 34:3_2	4.95792e-05	4.47168e-05	6.47302e-05	6.07875e-05	5.20146e-05
	DG 34:3_3	0.000215548	0.000216168	0.000190707	0.000204626	0.000244414
	DG 34:2_1	9.30979e-05	7.05151e-05	9.77254e-05	0.000102129	7.31953e-05
	DG 34:2_3	2.60377e-05	2.23798e-05	2.93601e-05	2.79045e-05	1.48861e-05
	DG 34:2_2	0.000104027	0.000100823	9.3111e-05	0.000105245	9.72385e-05
	DG 34:1	0.000169977	0.000163185	0.000196008	0.000178384	0.000138163
	DG 36:4	0.000105822	9.38921e-05	6.39797e-05	8.56063e-05	0.000126186
	DG 36:2	0.000204775	0.000198908	0.000225971	0.000214087	0.000165575
	DG 34:3;O2	0.00016716	0.000130705	0.000165871	0.00018193	0.000118016

## Sheet: Table S7
Supplementary Table S7: Relative percentege (%) of the normalized peak areas of the lipid molecular species within each lipid class identified in Dunaliella salina lipid extracts by the C18-HPLC-ESI-MS and MS/MS method reported in this study. PC - phosphatidylcholine; LPC: lyso phosphatidylcholine; PG: phosphatidylglycerol; PI: phosphatidylinositol; MGDG: monogalactosyl diacylglycerol; MGMG: mono…
	Lipid species	Dun 1	Dun 2	Dun 3	Dun 4	Dun 5
	PC O-31:0	1.1619	1.11942	1.30772	1.19911	0.963207
	PC 31:1	0.567457	0.705346	0.878427	0.653655	0.595373
	PC 32:4_1	0.393044	0.378374	0.332708	0.369008	0.474754
	PC 34:2_2	0.441887	0.414148	0.394771	0.394408	0.5378
	PC 34:2_3	0.0377703	0.0185056	0.0396598	0.0365322	0.0821165
	PC O-34:3_1	3.60446	3.402	2.98639	3.48906	3.78274
	PC O-34:3_2	0.380936	0.385519	0.374971	0.360106	0.29611
	PC 33:2_1	1.08705	1.13476	1.24169	1.15805	0.923359
	PC 33:2_2	0.455666	0.54549	0.632742	0.469665	0.417307
	PC O-34:2_1	5.56567	5.6705	5.6782	5.10723	5.0436
	PC O-34:2_2	0.430684	0.526575	0.503385	0.454688	0.43143
	PC 34:3	7.60275	7.74299	6.25199	7.30269	8.90219
	PC 34:2	12.8478	12.2592	12.2942	12.8551	12.8924
	PC 34:1	12.7532	13.0601	14.17	13.8056	12.664
	PC O-36-4	1.88167	2.05683	2.07215	1.92722	1.92858
	PC O-36-1_1	0.0670045	0.0824218	0.0372089	0.0587349	0.0737226
	PC O-36:1_2	0.472765	0.489258	0.335737	0.41376	0.527798
	PC 36:6_1	0.766156	0.773175	0.50692	0.596278	1.08553
	PC 36:6_2	1.02131	1.12405	0.752823	0.818154	1.49348
	PC 36:6_3	0.662783	0.70946	0.54887	0.636741	0.786877
	PC 36:5_1	0.984492	0.852214	0.816438	0.907697	1.13418
	PC 36:5_2	1.06205	1.10067	0.8063	0.858726	1.30054
	PC 36:4_1	1.68593	1.80544	1.41299	1.4068	2.24362
	PC 36:4_2	4.03339	4.15412	3.32615	3.64314	4.56597
	PC 36:4_3	2.23106	2.36016	2.4033	2.34172	2.27863
	PC 36:3_1	7.92974	8.00641	7.22921	7.56927	8.25593
	PC 36:3_2	0.899306	0.910023	0.952029	0.877319	0.813243
	PC 36:2	20.8917	20.8266	22.6565	21.913	18.941
	PC 37:2_1	4.22882	3.91197	4.69338	4.44775	3.59245
	PC 37:2_2	0.905162	0.867073	1.00854	0.903348	0.78123
	PC 36:4;O2	2.37347	2.09048	2.71729	2.50196	1.76019
	PC 38:2_1	0.169231	0.122083	0.147382	0.110273	0.100419
	PC 38:2_2	0.403669	0.394662	0.489941	0.413226	0.330182
	LPC 16:1	4.39436	4.34708	4.39554	4.62574	3.79065
	LPC 16:0	58.7204	58.4567	62.1104	60.633	57.7484
	LPC 18:3	18.126	17.9601	15.8207	16.5849	19.543
	LPC 18:2	18.7592	19.2361	17.6734	18.1564	18.918
	PG 32:1_1	8.84106	8.80338	9.61824	9.24355	7.53559
	PG 32:1_2	1.38879	1.49321	1.59008	1.43686	1.3483
	PG 32:0	1.54577	1.4273	1.59827	1.46355	1.21836
	PG 33:1	2.66599	2.63975	2.97082	2.83277	2.24696
	PG 34:4	8.03932	7.99257	6.10979	7.40947	11.6832
	PG 34:3_1	0.904498	0.88747	0.711361	0.868157	1.07237
	PG 34:3_2	13.7244	14.1241	12.2883	12.8908	15.4558
	PG 34:2_1	5.71935	5.78205	5.88961	5.92394	5.39065
	PG 34:2_2	17.5766	17.7648	17.2195	17.5187	17.9246
	PG 34:1	13.5775	13.5578	14.6107	14.1173	12.8355
	PG 34:4;O_1	1.24918	1.20762	1.07304	1.08722	1.29413
	PG 34:4;O_2	0.749228	0.796477	0.919573	0.805419	0.870473
	PG 34:4;O_3	0.238458	0.234827	0.212994	0.24467	0.280401
	PG 35:2	2.02536	1.74143	1.57362	1.50954	1.22011
	PG 35:1	1.48551	1.43824	1.64323	1.55694	1.27235
	PG 34:4;O2_1	1.89118	1.97673	2.15902	2.08778	2.13303
	PG 34:4;O2_2	0.0588312	0.0603043	0.0615486	0.0759585	0.0723254
	PG 36:2	14.6521	14.1414	15.1518	14.5613	12.9752
	PG 34:3;O2	1.33898	1.58933	2.02779	1.64815	1.14567
	PG 37:2	2.32792	2.34114	2.57063	2.71789	2.02503
	PI 34:3	10.2276	10.4844	7.87179	9.75683	12.3516
	PI 34:2	14.2196	13.8706	12.6823	13.5485	14.5536
	PI 34:1	75.5528	75.645	79.4459	76.6946	73.0948
	MGDG 34:7	57.6501	58.8907	54.0134	54.5872	62.384
	MGDG 34:6_1	3.59651	3.79118	3.21898	3.39156	3.82854
	MGDG 34:6_2	10.9237	10.8755	10.2069	10.4299	11.1003
	MGDG 34:5_1	3.97248	3.83205	3.90609	3.96488	3.69975
	MGDG 34:5_2	3.94651	3.74975	4.28111	4.22382	3.55998
	MGDG 34:5_3	1.13123	1.079	1.35823	1.38008	0.856998
	MGDG 34:4_1	4.13512	4.03066	4.38583	4.367	3.55962
	MGDG 34:4_2	0.429636	0.38802	0.461353	0.42121	0.305362
	MGDG 34:3_1	0.699707	0.617666	0.684617	0.720043	0.520254
	MGDG 34:3_2	4.69687	4.25808	5.28562	5.41192	3.81438
	MGDG 34:2	3.04133	2.84956	3.91929	3.74606	2.24134
	MGDG 34:1_1	0.859549	0.847624	1.27168	1.19998	0.683683
	MGDG 34:1_2	4.91718	4.79024	7.00695	6.15634	3.44584
	MGMG 16:0	24.8183	25.3069	30.1768	27.268	19.7932
	MGMG 18:3	75.1817	74.6931	69.8232	72.732	80.2068
	DGDG 30:0	0.118734	0.102428	0.144386	0.130724	0.100819
	DGDG 32:3	1.3992	1.51298	1.40274	1.3461	1.4295
	DGDG 32:2	0.288482	0.276275	0.283923	0.340394	0.2859
	DGDG 32:1	1.18571	1.70043	1.15075	1.14187	0.883176
	DGDG 32:0	3.38304	3.46334	3.93104	3.46583	3.22699
	DGDG 34:7	0.518952	0.526642	0.364727	0.374434	0.699181
	DGDG 34:6	4.20417	4.68622	3.51526	3.40394	5.54816
	DGDG 34:5	3.58011	3.67311	2.85168	2.98309	4.5008
	DGDG 34:4_1	0.209845	0.187283	0.176038	0.195135	0.204595
	DGDG 34:4_2	2.79511	2.84297	2.4191	2.48178	3.19868
	DGDG 34:3	23.32	22.3153	19.4032	21.8162	25.7027
	DGDG 34:2	15.7656	14.9067	15.3714	16.3699	15.5405
	DGDG 34:1	29.9218	30.0365	34.3966	31.8733	26.1839
	DGDG 34:0	1.06418	0.937244	1.27675	1.17281	0.786933
	DGDG 34:4;O	0.811273	0.789963	0.831566	0.748867	0.73598
	DGDG 34:3;O_1	0.62734	0.68285	0.638374	0.569387	0.577462
	DGDG 34:3;O_2	0.781712	0.816742	0.957561	0.829324	0.696351
	DGDG 34:2;O_1	0.299935	0.291194	0.35089	0.291023	0.237192
	DGDG 34:2;O_2	0.679892	0.660534	0.902963	0.770529	0.537832
	DGDG 34:1;O_1	0.15659	0.136411	0.196846	0.171785	0.105121
	DGDG 34:1;O_2	0.426986	0.374703	0.604775	0.507497	0.260413
	DGDG 36:6	1.05433	1.00865	0.529178	1.49773	1.46913
	DGDG 36:5	0.312769	0.329691	0.248769	0.256605	0.399128
	DGDG 36:4	0.515667	0.531105	0.436782	0.48893	0.605768
	DGDG 34:5;2O	0.86054	0.914929	0.827366	0.804568	0.812409
	DGDG 36:3_1	0.165222	0.1612	0.162905	0.170125	0.215586
	DGDG 36:3_2	0.283067	0.263343	0.265444	0.280292	0.294392
	DGDG 34:4;2O_1	0.155448	0.177472	0.169233	0.159979	0.149044
	DGDG 34:4;2O_2	0.614202	0.638219	0.688772	0.606521	0.503863
	DGDG 36:2_1	0.135308	0.123283	0.155223	0.170101	0.133188
	DGDG 36:2_2	0.245988	0.24611	0.276569	0.267545	0.238755
	DGDG 34:3;O2	3.31735	3.75344	3.97724	3.43489	3.05715
	DGDG 34:4;3O	0.801419	0.932781	1.09196	0.878836	0.679367
	DGMG 16:0	88.4976	90.2398	90.1941	89.4211	88.3519
	DGMG 18:3	11.5024	9.76023	9.80594	10.5789	11.6481
	SQDG 30:0_1	0.0235671	0.0180541	0.0125179	0.0228909	0.0344041
	SQDG 30:0_2	0.0647697	0.0579789	0.0402338	0.0522185	0.0793924
	SQDG 30:0_3	0.368829	0.271813	0.321906	0.359355	0.333322
	SQDG 32:0	35.6438	49.3662	49.5421	37.9272	37.5264
	SQDG 34:3	24.6132	19.7905	16.3117	22.9506	27.1425
	SQDG 34:2	9.39448	7.19979	7.01766	8.71108	9.13134
	SQDG 34:1	21.2282	16.5662	18.357	21.1249	18.8412
	SQDG 34:0	0.721352	0.580697	0.653275	0.714921	0.648891
	SQDG 34:4;O	0.605484	0.455324	0.509594	0.57504	0.535117
	SQDG 34:3;O_1	2.01374	1.56437	1.50554	1.76438	1.88248
	SQDG 34:3;O_2	0.825623	0.633643	0.80489	0.861224	0.754232
	SQDG 35:1	0.218481	0.147416	0.183061	0.190751	0.164393
	SQDG 36:2	0.490285	0.395258	0.434158	0.476374	0.41034
	SQDG 36:1	0.162802	0.127051	0.143687	0.170822	0.133585
	SQDG 34:3;O3	1.84434	1.40048	1.90949	1.9568	1.24945
	SQDG 34:3;O4	1.78102	1.42523	2.25319	2.14151	1.13299
	SQMG 16:0	100	100	100	100	100
	DGTS 32:1	2.87169	2.82959	3.41024	3.14695	2.86317
	DGTS 32:0	0.702899	0.712581	0.866295	0.791778	0.62607
	DGTS 33:3_1	0.0786817	0.0758076	0.0762656	0.0787569	0.0870007
	DGTS 33:3_2	0.0090238	0.00770669	0.009367	0.00945415	0.00960028
	DGTS 33:2	0.151024	0.142445	0.15781	0.150028	0.142795
	DGTS 34:6_1	0.0897162	0.0924359	0.0776094	0.0740673	0.111905
	DGTS 34:6_2	0.0345277	0.0389568	0.035301	0.0336379	0.0379408
	DGTS 34:5_1	0.149706	0.152083	0.148121	0.139877	0.165117
	DGTS 34:5_2	0.0490744	0.0632626	0.0627005	0.0555259	0.0512603
	DGTS 34:4_1	0.940825	0.935651	0.807613	0.838458	1.1121
	DGTS 34:4_2	0.273874	0.276442	0.333532	0.299879	0.283684
	DGTS 34:3	37.7363	37.5859	34.6181	36.9267	39.1638
	DGTS 34:2	24.6472	24.6862	25.3824	24.9353	23.8437
	DGTS 34:1	5.69049	5.88876	6.41484	5.90897	5.15459
	DGTS 34:4;O	1.66149	1.57592	1.95867	1.72939	1.3846
	DGTS 35:3_1	0.0839739	0.122405	0.0613236	0.100272	0.153619
	DGTS 35:3_2	0.075544	0.071629	0.078186	0.0783141	0.0764816
	DGTS 36:6_1	1.27611	1.30027	0.966199	1.02792	1.73285
	DGTS 36:6_2	3.63106	3.8734	3.55319	3.58684	3.74926
	DGTS 36:5_1	2.87094	2.77504	2.29667	2.4109	3.55296
	DGTS 36:5_2	2.30228	2.45798	2.49688	2.3655	2.2521
	DGTS 36:4_1	0.400406	0.481676	0.314203	0.588844	0.684982
	DGTS 36:4_2	2.34612	2.20679	2.16259	1.9384	2.29507
	DGTS 34:5;O2	0.234537	0.243002	0.302823	0.254983	0.203394
	DGTS 36:3_2	0.873888	1.22724	0.913869	0.925143	0.977733
	DGTS 36:3_1	0.310759	0.153107	0.241525	0.195501	0.215112
	DGTS 34:4;O2	0.973475	0.952263	1.24966	1.07676	0.827495
	DGTS 36:2_1	1.15089	1.10003	1.33701	1.23122	0.967385
	DGTS 34:3;O2	4.92488	4.63079	5.90523	5.6221	4.23591
	DGTS 36:1	0.133766	0.14193	0.171423	0.152547	0.10347
	DGTS 36:6;O_1	0.700757	0.633756	0.649001	0.599466	0.62286
	DGTS 36:6;O_2	0.579382	0.575827	0.712709	0.62524	0.519709
	DGTS 36:5;O_1	0.432625	0.408626	0.380669	0.38445	0.386603
	DGTS 36:5;O_2	0.623216	0.661729	0.783213	0.664132	0.518984
	DGTS 37:4	0.0486018	0.0484821	0.0432609	0.0467546	0.0550837
	DGTS 36:4;O_1	0.282752	0.245569	0.266818	0.280338	0.24762
	DGTS 36:4;O_2	0.182729	0.167909	0.219173	0.20717	0.15971
	DGTS 37:3_1	0.0364832	0.0335974	0.0345042	0.0375948	0.036737
	DGTS 37:3_2	0.137557	0.112765	0.139184	0.14439	0.118433
	DGTS 36:3;O_1	0.166129	0.159718	0.203175	0.181427	0.132134
	DGTS 36:3,O_2	0.0452434	0.0657624	0.051392	0.0566705	0.0621676
	DGTS 37:2_1	0.0894082	0.0849102	0.10722	0.098298	0.0748473
	MGTS 16:1	1.60664	1.58732	1.7677	1.69777	1.64232
	MGTS 16:0	58.4904	59.4945	61.0329	60.2085	58.6047
	MGTS 18:3	15.102	15.2475	12.5496	13.4364	16.7018
	MGTS 18:2	13.4177	12.6095	12.4154	12.9075	13.5182
	MGTS 18:1	7.32982	7.14494	7.68851	7.54971	6.77083
	MGTS 18:3;O2	1.55915	1.58466	1.6332	1.5647	1.20444
	MGTS 18:2;O2	0.99419	0.989817	1.18091	1.062	0.69304
	MGTS 18:3;O3	1.20332	1.05149	1.3376	1.22876	0.679014
	MGTS 18:2;O3	0.296696	0.290302	0.394126	0.344733	0.18563
	Cer 34:2;O_1	0.107227	0.0741952	0.0752117	0.115746	0.0844647
	Cer 34:2;O_2	3.25201	2.99192	3.09714	3.39868	2.91274
	Cer 33:0;O2_1	2.99714	3.25284	2.91476	2.63461	3.68878
	Cer 33:0;O2_2	6.95759	6.78837	7.87942	7.4583	6.8188
	Cer 34:3;O2_1	0.326759	0.351872	0.34803	0.387945	0.301891
	Cer 34:3;O2_2	1.85554	2.07121	1.67139	1.79464	1.898
	Cer 34:1;O2_1	1.72984	1.73759	1.78451	1.86976	1.45257
	Cer 34:1;O2_2	1.81899	1.64074	1.89217	1.90565	3.34399
	Cer 34:0;O2_1	1.0825	0.88374	1.0154	0.92606	0.941044
	Cer 34:0;O2_2	0.514772	0.460039	0.585969	0.537675	0.34718
	Cer 34:0;O2_3	0.254311	0.259414	0.258291	0.364859	0.184852
	Cer 34:0;O2_4	0.842058	0.813128	1.03738	0.9228	0.460811
	Cer 35:0;O2_1	4.91534	4.95758	4.59766	4.19865	5.67314
	Cer 35:0;O2_2	1.95718	2.4498	2.46826	1.94842	1.75925
	Cer 35:0;O2_3	27.2921	27.9816	27.7756	27.1719	25.6848
	Cer 37:1;O2	2.46186	2.70605	2.8641	2.60353	2.09887
	Cer 37:1;O3_1	0.342246	0.297239	0.409119	0.446101	0.293716
	Cer 37:1;O3_2	3.55277	3.0915	3.76874	3.65171	2.828
	Cer 37:1;O3_3	1.56301	1.54485	1.60245	1.59366	1.12881
	Cer 48:0;O3	36.1768	35.6464	33.9544	36.0693	38.0983
	PI-Cer 34:1;O2	100	100	100	100	100
	TG 40:0	0.059379	0.0801841	0.073547	0.0957071	0.10735
	TG 44:0	0.0999159	0.104834	0.104467	0.0944946	0.0805694
	TG 45:1_1	0.0123268	0.00899102	0.0139091	0.0130439	0.00628408
	TG 45:1_2	0.0125058	0.0122472	0.0134898	0.0128484	0.0103633
	TG 45:1_3	0.0408592	0.0389543	0.0410134	0.0384127	0.0313651
	TG 45:0_1	0.00660542	0.00723023	0.00775373	0.00704056	0.00607979
	TG 45:0_2	0.0949742	0.0979463	0.0962987	0.0835404	0.0796532
	TG 46:4_1	0.0099605	0.00518133	0.0131988	0.014025	0.00605157
	TG 46:4_2	0.0309658	0.0314654	0.0203439	0.0260079	0.0486898
	TG 46:1	0.328864	0.306299	0.36679	0.358855	0.276255
	TG 46:0	0.805299	0.790487	0.918756	0.816407	0.685598
	TG 47:2_1	0.0540095	0.0529477	0.0685507	0.0598681	0.047783
	TG 47:2_2	0.0650886	0.0604435	0.0620373	0.0616157	0.0503762
	TG 47:1_1	0.0262814	0.0237487	0.0310722	0.0294142	0.0167712
	TG 47:1_2	0.121265	0.107393	0.121383	0.115266	0.0891603
	TG 47:0_1	0.0375345	0.03799	0.0401587	0.0334099	0.0290816
	TG 47:0_2	0.181588	0.188874	0.186577	0.166321	0.14479
	TG 48:5	0.0995696	0.115074	0.0488609	0.0685668	0.198714
	TG 48:4	0.293943	0.328153	0.165423	0.223701	0.418717
	TG 48:3	0.920355	0.929225	0.718269	0.875559	1.13107
	TG 48:2	1.43856	1.39576	1.40129	1.4814	1.43159
	TG 48:0	3.36637	3.26268	3.74849	3.39543	2.72543
	TG 49:3	0.106049	0.108949	0.100598	0.104749	0.108492
	TG 49:2_1	0.152992	0.161385	0.148095	0.153452	0.140716
	TG 49:2_2	0.171416	0.157867	0.177849	0.17763	0.148568
	TG 49:1	0.474009	0.545588	0.534443	0.45843	0.34107
	TG 49:0_1	0.108485	0.1121	0.123964	0.10944	0.0793346
	TG 49:0_2	0.146856	0.147353	0.155864	0.132737	0.120345
	TG 50:6	0.340966	0.390826	0.132561	0.207504	0.829158
	TG 50:5	0.829999	0.916338	0.432385	0.613029	1.42331
	TG 50:4	1.6207	1.70165	1.05804	1.33274	2.27416
	TG 50:3	5.76075	5.94867	4.30925	5.56957	7.09775
	TG 50:2	9.62399	9.52406	8.97225	9.90948	9.58732
	TG 50:1	24.6956	23.6439	28.4193	27.2246	20.9083
	TG 50:0	0.812843	0.764906	0.925722	0.751497	0.684317
	TG 51:3_1	0.141238	0.159357	0.118015	0.132922	0.151583
	TG 51:3_2	0.129804	0.136006	0.116187	0.127287	0.128342
	TG 51:1	0.847646	0.872239	0.997044	0.880363	0.754201
	TG 51:0_1	0.372079	0.42398	0.459593	0.375967	0.313482
	TG 51:0_2	0.0474918	0.0521657	0.053795	0.0450654	0.0477658
	TG 52:6	0.421201	0.492	0.186688	0.27488	0.886762
	TG 52:5	0.844538	0.929917	0.46534	0.638402	1.39021
	TG 52:4	3.44998	3.63836	2.32222	2.93281	4.79241
	TG 52:3	5.31817	5.23226	4.60088	5.14679	5.66297
	TG 52:2	11.8203	11.4588	13.2671	12.3458	10.3906
	TG 52:0	0.240518	0.249168	0.271249	0.246062	0.207917
	TG 53:4	0.279947	0.323751	0.191195	0.227277	0.384174
	TG 53:3	1.15852	1.28382	0.965783	1.07348	1.30541
	TG 53:1_1	2.56006	2.89725	3.17553	2.62397	2.15559
	TG 53:1_2	0.142	0.143155	0.153804	0.153546	0.133765
	TG 53:0_1	0.127702	0.125928	0.152113	0.136548	0.10069
	TG 53:0_2	0.0396032	0.039422	0.0418051	0.034212	0.0358856
	TG 54:6	0.270608	0.299975	0.136016	0.191657	0.518496
	TG 54:5	1.6992	1.96354	1.33568	1.37545	2.14557
	TG 54:4	1.75497	1.77977	1.34818	1.63066	2.08613
	TG 54:3	5.45294	5.31388	5.80886	4.72459	5.16592
	TG 54:1	1.45488	1.36698	1.62108	1.58144	1.28759
	TG 55:4	0.550791	0.618626	0.397146	0.460632	0.689279
	TG 55:3_1	0.649343	0.69987	0.598662	0.628341	0.641317
	TG 55:3_2	0.132641	0.133377	0.138942	0.132521	0.127619
	TG 55:2_1	1.36208	1.53104	1.4757	1.25117	1.19071
	TG 55:2_2	0.0961504	0.098291	0.104949	0.102423	0.0976072
	TG 55:0_1	0.0415161	0.0460906	0.0444393	0.039978	0.0314613
	TG 55:0_2	0.0418296	0.0409687	0.0412472	0.0308602	0.0387008
	TG 56:6_1	0.00393629	0.00368151	0.00579064	0.00524731	0.00467981
	TG 56:6_2	0.0473478	0.0545493	0.0201254	0.029725	0.086637
	TG 56:6_3	0.00905141	0.00759817	0.00893127	0.0086419	0.007026
	TG 56:5_1	0.0559811	0.0725032	0.0423017	0.0498675	0.0874877
	TG 56:5_2	0.135694	0.149906	0.0771287	0.105515	0.22554
	TG 56:5_3	0.00657842	0.00665991	0.00654441	0.00742889	0.00618468
	TG 56:4_1	0.0214867	0.0242344	0.01509	0.0180287	0.0296901
	TG 56:4_2	0.498091	0.498292	0.324475	0.417709	0.664792
	TG 56:1	0.946471	0.949114	1.10431	1.01035	0.861579
	TG 57:4_1	0.0261906	0.0306906	0.0204465	0.0240088	0.0338789
	TG 57:4_2	0.26286	0.284843	0.2189	0.236088	0.292845
	TG 57:4_3	0.022269	0.0211448	0.0142768	0.0170799	0.0293619
	TG 57:2_1	0.386633	0.384796	0.393793	0.347934	0.322526
	TG 57:2_2	0.117177	0.110964	0.12897	0.122365	0.109971
	TG 57:0_1	0.0370782	0.0376159	0.0429754	0.0358807	0.0297544
	TG 57:0_2	0.0331646	0.0313968	0.0333697	0.0275077	0.0295117
	TG 58:2	1.64985	1.53533	1.78902	1.78206	1.60293
	TG 58:1_1	0.012732	0.0133673	0.0126671	0.011675	0.0104211
	TG 58:1_2	0.194774	0.195156	0.224048	0.212132	0.193688
	TG 59:1_1	0.136737	0.143471	0.160695	0.147034	0.115878
	TG 59:1_2	0.0179656	0.0158399	0.0172256	0.0158353	0.0161537
	TG 60:5	0.0278707	0.0378146	0.0182281	0.0223453	0.0455011
	TG 60:3_1	0.0328993	0.0348703	0.0258594	0.0322467	0.0417274
	TG 60:3_2	0.155385	0.16177	0.128961	0.145922	0.183181
	TG 60:1	0.250044	0.232862	0.282474	0.273223	0.24976
	TG 61:2_1	0.235879	0.239203	0.273263	0.254495	0.194419
	TG 61:2_2	0.0213586	0.0205939	0.0213023	0.0246665	0.0232511
	TG 62:5_1	0.0246345	0.0272292	0.0141069	0.0214371	0.0398837
	TG 62:1	0.0442688	0.0388498	0.045727	0.0465728	0.0435331
	TG 63:2_1	0.0544209	0.0552038	0.0619366	0.0571619	0.0478463
	TG 63:2_2	0.0176569	0.0138227	0.0180852	0.0176433	0.0174554
	TG 64:4	0.0353898	0.036075	0.0241319	0.032376	0.0476397
	TG 64:2	0.0794779	0.0709034	0.0836673	0.0788941	0.0784751
	DG 34:3_1	14.6106	14.2868	14.0297	14.9215	13.9689
	DG 34:3_2	3.95462	3.56296	4.72355	4.45709	4.34585
	DG 34:3_3	17.1929	17.224	13.9164	15.0036	20.4209
	DG 34:2_1	7.42583	5.61853	7.13131	7.48836	6.11551
	DG 34:2_3	2.07686	1.78319	2.14249	2.04603	1.24374
	DG 34:2_2	8.29755	8.03341	6.79458	7.71685	8.12433
	DG 34:1	13.558	13.0024	14.3033	13.0795	11.5436
	DG 36:4	8.44076	7.48118	4.66879	6.27686	10.5429
	DG 36:2	16.3336	15.8487	16.4898	15.6974	13.8339
	DG 34:3;O2	12.6721	10.7079	12.5681	13.336	9.86034
